# Supplementary material for: (E)-4-Chloro-2-[(2-hydroxy­phenyl)­iminometh­yl]phenol
Source: Acta Crystallogr Sect E Struct Rep Online. 2010 Apr 14;66(Pt 5):o1065–6. doi: 10.1107/S160053681001233X (PMC2979173; doi:10.1107/S160053681001233X)
Supplement: Supplementary file 2 [file e-66-o1065-Isup2.hkl]

# 
# h,k,l, Fc-squared, Fo-squared, sigma(Fo-squared) and status flag 
# 
data_I
_shelx_title ' taher88_0m in P2(1) (100K)' 
_shelx_refln_list_code          4 
_shelx_F_calc_maximum       60.84 
_exptl_crystal_F_000       256.00 
_reflns_d_resolution_high  0.7107 
 
loop_ 
 _symmetry_equiv_pos_as_xyz 
 'x, y, z' 
 '-x, y+1/2, -z' 
 
_cell_length_a     4.6681 
_cell_length_b    18.5092 
_cell_length_c     6.2118 
_cell_angle_alpha  90.000 
_cell_angle_beta   90.980 
_cell_angle_gamma  90.000 
 
_shelx_F_squared_multiplier     1.000 
 
loop_ 
 _refln_index_h 
 _refln_index_k 
 _refln_index_l 
 _refln_F_squared_calc 
 _refln_F_squared_meas 
 _refln_F_squared_sigma 
 _refln_observed_status 
   2 -24   0       55.31       52.55      3.56 o 
   2 -23   0       34.12       34.37      2.98 o 
   3 -23   0        0.98        1.66      1.42 o 
   1 -22   0        9.78        9.98      2.26 o 
   2 -22   0      117.55      129.84      5.05 o 
   3 -22   0      146.98      153.32      5.57 o 
   1 -21   0       82.54       95.21      5.34 o 
   2 -21   0        5.46        4.67      1.40 o 
   3 -21   0        1.56        1.26      1.23 o 
   1 -20   0      134.30      138.75      6.62 o 
   2 -20   0       53.17       56.42      3.13 o 
   3 -20   0      131.12      127.96      4.78 o 
   4 -20   0        4.39        4.79      1.44 o 
   1 -19   0        7.09        6.35      2.05 o 
   2 -19   0       10.64       10.05      1.58 o 
   3 -19   0       52.73       60.50      3.07 o 
   4 -19   0        8.71        6.28      1.40 o 
   0 -18   0       42.74       40.47      3.26 o 
   1 -18   0        6.52        7.37      1.87 o 
   2 -18   0      191.60      197.36      9.77 o 
   3 -18   0       84.21       82.84      3.50 o 
   4 -18   0       77.45       80.87      3.42 o 
   1 -17   0      338.40      361.74      8.80 o 
   2 -17   0       73.91       73.23      3.13 o 
   3 -17   0       61.31       62.39      2.88 o 
   4 -17   0        8.48        8.37      1.36 o 
   0 -16   0      315.98      328.74     10.90 o 
   1 -16   0     1251.51     1328.03     25.46 o 
   2 -16   0       27.18       28.75      2.04 o 
   3 -16   0       37.04       36.70      3.92 o 
   4 -16   0        2.74        2.11      0.96 o 
   5 -16   0       74.21       77.86      4.26 o 
   1 -15   0       41.35       44.86      2.30 o 
   2 -15   0       90.58       94.89      4.24 o 
   3 -15   0       17.82       19.25      1.64 o 
   4 -15   0       80.98       78.11      3.74 o 
   5 -15   0       43.80       39.07      2.85 o 
   0 -14   0      302.88      322.13      7.57 o 
   1 -14   0      146.90      147.74      4.39 o 
   2 -14   0      260.70      256.86      6.33 o 
   3 -14   0       52.88       55.95      4.33 o 
   4 -14   0      184.84      189.70      7.50 o 
   5 -14   0        2.47        2.51      1.28 o 
   1 -13   0        8.87       16.49      1.44 o 
   2 -13   0      342.39      358.90     10.68 o 
   3 -13   0       12.29        9.35      1.14 o 
   4 -13   0      184.50      188.75      5.00 o 
   5 -13   0       80.68       75.35      3.67 o 
   0 -12   0      498.82      530.85     15.45 o 
   1 -12   0      208.25      218.47      4.33 o 
   2 -12   0      449.97      449.95     13.62 o 
   3 -12   0       39.26       37.67      2.58 o 
   4 -12   0       36.52       34.91      1.71 o 
   1 -11   0       30.39       29.54      1.26 o 
   2 -11   0        8.62        6.57      1.47 o 
   3 -11   0      175.98      158.75      4.14 o 
   4 -11   0        1.03        0.35      0.87 o 
   0 -10   0      238.01      250.01      7.96 o 
   1 -10   0       98.40       86.93      2.20 o 
   2 -10   0      187.52      185.58      5.13 o 
   3 -10   0      468.74      468.90      9.50 o 
   1  -9   0       10.15       11.31      1.15 o 
   2  -9   0       49.07       58.67      1.97 o 
   3  -9   0       51.35       51.00      2.89 o 
   1  -8   0      392.54      421.07      8.51 o 
   2  -8   0      237.78      254.31      5.40 o 
   3  -8   0       33.81       32.49      2.12 o 
   2  -7   0       75.68      105.33      4.06 o 
   3  -7   0        5.40        4.79      0.95 o 
   0  -6   0      182.07      172.75      5.27 o 
   2  -6   0      461.23      450.78     12.69 o 
   3  -6   0      321.61      365.89      9.92 o 
   2  -5   0      101.50      108.71      3.72 o 
   2  -4   0      275.89      298.20      8.18 o 
   2  -3   0      367.10      395.71     10.02 o 
   2  -2   0      457.63      403.56     11.95 o 
   3  -2   0      855.25      884.82     26.44 o 
   4  -2   0       93.34       97.99      5.27 o 
   1  -1   0     1323.63     1307.15     35.86 o 
   3  -1   0      159.29      168.69      6.74 o 
   4  -1   0       76.03       78.30      4.71 o 
   5  -1   0       56.58       64.48      4.83 o 
   1   0   0       64.52       76.99      2.87 o 
   3   0   0      412.81      508.49     16.07 o 
   4   0   0       16.09       20.54      2.80 o 
   5   0   0       49.35       43.78      4.07 o 
   1   1   0     1316.25     1337.02     35.95 o 
   3   1   0      154.04      168.06      6.85 o 
   4   1   0       79.76       80.92      4.86 o 
   5   1   0       58.57       64.11      4.92 o 
   6   1   0      133.64      142.64      8.30 o 
   1   2   0      690.70      664.86     18.66 o 
   2   2   0      458.85      369.90     12.01 o 
   3   2   0      858.27      924.65     26.87 o 
   4   2   0       90.65       93.66      5.31 o 
   5   2   0       98.63      116.50      6.82 o 
   6   2   0       29.39       34.72      4.73 o 
   1   3   0     2189.24     2263.78     57.49 o 
   2   3   0      369.35      380.29     12.23 o 
   3   3   0      163.40      163.99      6.91 o 
   4   3   0       91.36      113.73      6.03 o 
   5   3   0      125.68      132.83      7.38 o 
   6   3   0       11.32        9.70      3.00 o 
   2   4   0      290.69      299.14      6.32 o 
   3   4   0      128.72      113.98      5.47 o 
   4   4   0      150.09      164.25      7.70 o 
   5   4   0       27.40       20.71      3.37 o 
   6   4   0       26.02       32.31      4.68 o 
   1   5   0      824.44      443.05     12.03 o 
   2   5   0       98.51      102.35      2.80 o 
   3   5   0      102.28      108.15      3.07 o 
   4   5   0      155.15      160.06      4.37 o 
   5   5   0       11.46       15.15      3.01 o 
   6   5   0       31.10       38.57      5.20 o 
   2   6   0      454.39      480.40     14.64 o 
   3   6   0      324.13      359.66      8.62 o 
   4   6   0      321.40      329.87      7.79 o 
   5   6   0       76.90       72.86      3.03 o 
   6   6   0        6.70        3.35      1.38 o 
   1   7   0      124.22      112.14      4.88 o 
   2   7   0       72.68      100.02      3.76 o 
   3   7   0        5.17        4.53      0.85 o 
   4   7   0       79.13       74.71      2.86 o 
   5   7   0      127.61      132.38      4.45 o 
   6   7   0       50.09       53.91      7.71 o 
   1   8   0      393.83      432.14      8.44 o 
   2   8   0      231.77      253.31      7.88 o 
   3   8   0       33.80       28.22      2.75 o 
   4   8   0        2.40        1.29      0.85 o 
   5   8   0       71.35       76.34     11.21 o 
   6   8   0       80.14       72.02      4.47 o 
   1   9   0       10.22       11.62      0.99 o 
   2   9   0       50.10       61.70      1.87 o 
   3   9   0       54.08       54.56      2.34 o 
   4   9   0       96.04       88.58      3.36 o 
   5   9   0       21.11       13.95      1.78 o 
   6   9   0       67.21       68.52      4.48 o 
   0  10   0      237.78      255.25      5.74 o 
   1  10   0      107.74      102.43      2.81 o 
   2  10   0      189.71      189.31      4.33 o 
   3  10   0      467.06      477.63     10.62 o 
   4  10   0      332.42      318.71      8.11 o 
   5  10   0       30.81       34.20      2.53 o 
   6  10   0       10.97       11.41      2.54 o 
   1  11   0       31.32       32.07      1.86 o 
   2  11   0        9.69        8.26      0.91 o 
   3  11   0      175.50      174.38      7.52 o 
   4  11   0        0.61       -0.04      0.89 o 
   5  11   0       73.17       72.72      5.80 o 
   0  12   0      503.52      538.81     10.96 o 
   1  12   0      208.65      216.74      9.51 o 
   2  12   0      453.11      431.85     29.14 o 
   3  12   0       38.15       41.98      2.30 o 
   4  12   0       39.95       36.05      2.44 o 
   5  12   0       31.77       26.92      2.52 o 
   1  13   0        8.84       13.22      1.12 o 
   2  13   0      346.63      351.91      7.71 o 
   3  13   0       12.29        9.64      1.44 o 
   4  13   0      183.13      182.73      8.36 o 
   5  13   0       79.35       82.28      7.44 o 
   0  14   0      308.17      329.22     11.00 o 
   1  14   0      151.75      157.66      3.69 o 
   2  14   0      253.73      254.29      8.18 o 
   3  14   0       50.74       55.54      3.65 o 
   4  14   0      183.55      186.73      5.99 o 
   5  14   0        2.63        2.04      1.48 o 
   1  15   0       42.54       43.84      1.93 o 
   2  15   0       90.13       89.34      4.68 o 
   3  15   0       16.78       14.26      1.14 o 
   4  15   0       78.90       80.27      3.78 o 
   5  15   0       47.06       38.90      5.10 o 
   0  16   0      324.34      325.36     11.47 o 
   1  16   0     1243.23     1302.33     33.41 o 
   2  16   0       31.17       35.81      2.04 o 
   3  16   0       35.25       30.36      1.67 o 
   4  16   0        1.96        1.92      1.36 o 
   5  16   0       76.86       76.08      4.17 o 
   1  17   0      337.07      364.78     15.79 o 
   2  17   0       71.47       69.80      2.93 o 
   3  17   0       61.05       59.74      3.18 o 
   4  17   0        9.76        8.73      1.89 o 
   0  18   0       41.13       47.15      3.92 o 
   1  18   0        4.59        4.82      1.69 o 
   2  18   0      192.17      190.57      5.45 o 
   3  18   0       84.66       85.47      6.69 o 
   4  18   0       79.01       84.83      5.49 o 
   1  19   0        6.96        8.71      2.20 o 
   2  19   0        9.93        4.94      1.73 o 
   3  19   0       53.23       53.43      5.32 o 
   4  19   0        9.09       10.52      2.62 o 
   0  20   0     1260.25     1269.59     35.72 o 
   1  20   0      138.61      136.18      6.88 o 
   2  20   0       50.65       49.56      3.81 o 
   3  20   0      137.70      138.05      5.30 o 
   4  20   0        4.61        5.17      1.99 o 
   1  21   0       82.69       71.49      5.15 o 
   2  21   0        5.15        4.40      1.83 o 
   3  21   0        1.29        1.56      1.34 o 
   0  22   0      256.38      261.69     11.21 o 
   1  22   0       10.63        5.23      2.19 o 
   2  22   0      118.26      118.79      6.37 o 
   3  22   0      143.45      158.25      6.16 o 
   1  23   0       18.39       17.08      3.16 o 
   2  23   0       34.24       29.32      3.55 o 
   3  23   0        0.89        0.57      1.42 o 
   0  24   0       66.57       52.68      5.49 o 
   1  24   0       50.53       44.84      4.82 o 
   2  24   0       56.59       51.61      4.32 o 
   1  25   0       44.36       35.80      4.54 o 
   0  26   0       22.85       22.18      4.16 o 
  -2 -24   1       10.71        9.26      2.03 o 
   2 -24   1       11.09       11.15      2.13 o 
  -3 -23   1       87.87       89.02      4.28 o 
  -2 -23   1       50.39       54.02      3.55 o 
   2 -23   1       29.58       33.33      6.78 o 
  -3 -22   1        2.84        2.23      1.36 o 
  -2 -22   1       42.37       40.06      3.79 o 
  -1 -22   1        7.45        9.50      2.32 o 
   1 -22   1       97.22      109.36      6.10 o 
   2 -22   1       90.69       94.05      4.28 o 
   3 -22   1       10.51        7.73      1.75 o 
  -3 -21   1      124.87      128.24      4.87 o 
  -2 -21   1       67.65       66.82      3.47 o 
  -1 -21   1       85.78      101.99      5.64 o 
   1 -21   1        9.97       11.90      2.44 o 
   2 -21   1       20.68       19.54      2.24 o 
   3 -21   1        3.20        4.09      1.41 o 
  -4 -20   1       29.94       26.95      2.39 o 
  -3 -20   1        3.86        2.30      1.18 o 
  -2 -20   1       11.81       12.53      2.87 o 
  -1 -20   1        6.27        4.05      1.70 o 
   1 -20   1       73.75       70.06      4.65 o 
   2 -20   1       70.64       74.10      3.60 o 
   3 -20   1       90.44       89.36      3.91 o 
   4 -20   1       60.69       50.57      9.48 o 
  -4 -19   1       28.85       24.07      2.20 o 
  -3 -19   1       94.24       96.01      3.88 o 
  -2 -19   1      119.66      126.26      4.55 o 
  -1 -19   1      192.19      189.33      9.59 o 
   1 -19   1       65.00       69.40      3.33 o 
   2 -19   1        1.19        0.79      0.99 o 
   3 -19   1       38.14       35.85      2.50 o 
   4 -19   1       29.88       32.80      3.93 o 
  -4 -18   1       31.59       33.45      3.45 o 
  -3 -18   1       43.64       44.38      3.11 o 
  -2 -18   1       10.76        8.50      1.45 o 
  -1 -18   1      189.76      194.11      5.75 o 
   0 -18   1       56.80       60.90      3.75 o 
   1 -18   1      210.96      226.62      6.42 o 
   2 -18   1       59.36       59.38      2.96 o 
   3 -18   1      124.28      126.99      4.41 o 
   4 -18   1       39.44       36.40      2.42 o 
  -4 -17   1       88.52       95.68      9.27 o 
  -3 -17   1       19.78       20.02      1.88 o 
  -2 -17   1      105.27      112.04      3.98 o 
  -1 -17   1       72.17       78.01      3.28 o 
   0 -17   1      178.91      203.39      5.49 o 
   1 -17   1      145.80      154.31      4.87 o 
   2 -17   1      318.01      319.21     15.83 o 
   3 -17   1       16.09       16.62      1.78 o 
   4 -17   1       32.65       33.23      3.43 o 
  -5 -16   1        8.51        7.44      1.79 o 
  -4 -16   1        1.55       -0.02      0.84 o 
  -3 -16   1        9.87       12.04      1.47 o 
  -2 -16   1        5.81        5.96      1.40 o 
  -1 -16   1       81.84       81.49      4.26 o 
   0 -16   1      160.25      167.78      4.72 o 
   1 -16   1       28.40       27.29      2.10 o 
   2 -16   1      141.85      157.55      4.87 o 
   3 -16   1       61.62       60.42      2.81 o 
   4 -16   1       92.03       95.59      5.82 o 
   5 -16   1      127.73      122.17      3.96 o 
  -5 -15   1       49.32       46.27      3.06 o 
  -4 -15   1      122.10      120.96      5.13 o 
  -3 -15   1       81.56       82.92      3.10 o 
  -2 -15   1      221.80      239.99      6.19 o 
  -1 -15   1      140.92      143.85      4.49 o 
   0 -15   1      105.76      105.46      3.74 o 
   1 -15   1       96.83       95.39      5.54 o 
   2 -15   1       24.95       25.12      2.16 o 
   3 -15   1        8.71        8.39      1.22 o 
   4 -15   1       33.87       33.85      4.56 o 
   5 -15   1       30.23       28.19      2.64 o 
  -5 -14   1       10.99       10.81      1.69 o 
  -4 -14   1       34.17       36.78      2.53 o 
  -3 -14   1       39.27       36.10      1.97 o 
  -2 -14   1      174.15      184.74      6.41 o 
  -1 -14   1       17.35       15.20      1.52 o 
   0 -14   1       24.73       29.67      1.51 o 
   1 -14   1       92.60       90.08      3.14 o 
   2 -14   1      288.36      284.96      7.28 o 
   3 -14   1      285.77      275.69      6.75 o 
   4 -14   1        9.15        8.24      1.19 o 
   5 -14   1      109.65      103.01      4.70 o 
  -4 -13   1       40.10       40.87      2.46 o 
  -3 -13   1       34.82       30.13      1.83 o 
  -2 -13   1      790.15      789.98     15.45 o 
  -1 -13   1      465.92      450.34      9.76 o 
   0 -13   1      201.99      222.71      4.55 o 
   1 -13   1      545.56      593.88     12.62 o 
   2 -13   1       55.30       51.76      2.29 o 
   3 -13   1       83.44       68.92      2.69 o 
   4 -13   1       55.01       56.89      6.50 o 
   5 -13   1        4.35        6.89      1.44 o 
  -4 -12   1        8.60        6.86      1.22 o 
  -3 -12   1      141.32      147.23      4.01 o 
  -2 -12   1      349.69      313.22     33.86 o 
  -1 -12   1      262.14      265.64      5.11 o 
   0 -12   1      110.24      113.61      3.28 o 
   1 -12   1      533.99      550.64      9.41 o 
   2 -12   1       55.85       52.57      2.17 o 
   3 -12   1       29.83       22.19      1.66 o 
   4 -12   1      235.43      231.32      5.59 o 
   5 -12   1       29.11       27.86      2.26 o 
  -3 -11   1      380.50      380.12      7.95 o 
  -2 -11   1      225.01      219.72      8.00 o 
  -1 -11   1      165.35      177.54      3.66 o 
   0 -11   1      144.97      132.04      4.20 o 
   1 -11   1       22.33       21.31      1.14 o 
   2 -11   1      107.63      111.51      5.09 o 
   3 -11   1      133.15      118.90      3.43 o 
   4 -11   1        3.05        3.06      0.78 o 
  -3 -10   1      326.23      334.31      7.02 o 
  -2 -10   1       80.30       72.60     10.86 o 
  -1 -10   1       92.70       96.09      2.31 o 
   0 -10   1      234.71      275.61      6.15 o 
   1 -10   1      456.49      510.09      8.49 o 
   2 -10   1      145.08      118.80      5.24 o 
   3 -10   1      339.45      333.14      7.15 o 
   4 -10   1      138.80      142.41      5.27 o 
  -3  -9   1     1099.22     1084.04     28.43 o 
  -2  -9   1       93.07      117.94      3.05 o 
  -1  -9   1      444.55      472.96      9.55 o 
   0  -9   1      285.45      316.14      6.94 o 
   1  -9   1      363.69      410.27      6.99 o 
   2  -9   1      132.65      122.47      3.29 o 
   3  -9   1      290.33      305.60      6.52 o 
   4  -9   1       59.77       50.69      2.64 o 
  -2  -8   1     1504.41     1561.18     28.38 o 
  -1  -8   1      638.07      722.02     13.78 o 
   1  -8   1      320.40      400.50      8.03 o 
   2  -8   1       35.42       39.78      1.55 o 
   3  -8   1      489.24      477.34      9.50 o 
   4  -8   1      172.68      156.38      4.82 o 
  -2  -7   1     3437.54     3915.20    260.82 o 
  -1  -7   1      195.50      212.03      6.96 o 
   0  -7   1      631.07      628.98     12.25 o 
   1  -7   1      474.76      535.27     14.72 o 
   2  -7   1       62.83       61.05      1.89 o 
   3  -7   1       54.97       52.62      2.74 o 
  -3  -6   1      105.28      106.15      3.64 o 
  -2  -6   1      105.66      114.73      4.23 o 
  -1  -6   1      198.00      174.61      5.31 o 
   0  -6   1      361.86      381.69      7.54 o 
   2  -6   1      679.26      649.16     15.57 o 
   3  -6   1      346.31      345.70      9.69 o 
   0  -5   1      134.31      141.21      3.19 o 
   1  -5   1      463.99       -0.07      0.20 o 
   2  -5   1      829.79      990.83     26.92 o 
   3  -5   1       29.35       26.20      1.59 o 
  -1  -4   1     3701.31     3976.48    100.56 o 
   0  -4   1     1483.35     1554.03     39.89 o 
   3  -4   1       38.67       37.24      1.64 o 
   1  -3   1      292.51      295.92      7.96 o 
   2  -3   1     1801.75     1913.95     67.58 o 
   3  -3   1        3.11        3.61      1.21 o 
   4  -3   1       28.96       28.09      3.30 o 
   1  -2   1      444.68      488.58     15.64 o 
   2  -2   1     1079.43      968.83     21.24 o 
   3  -2   1      207.40      191.47      7.62 o 
   4  -2   1      192.01      191.47      8.65 o 
   5  -2   1       26.46       27.86      3.86 o 
  -4  -1   1      137.62      153.85      6.74 o 
  -3  -1   1      310.65      317.59     10.55 o 
  -2  -1   1       45.23       42.99      2.21 o 
   1  -1   1      581.18      582.65     12.36 o 
   2  -1   1      273.55      305.53      6.24 o 
   3  -1   1       58.44       61.37      3.78 o 
   4  -1   1       16.72       17.67      2.76 o 
   5  -1   1       35.79       44.11      4.75 o 
  -5   0   1        0.00       -0.98      1.37 o 
  -4   0   1       59.31       71.92      4.27 o 
  -3   0   1       16.90       14.45      1.84 o 
  -2   0   1       55.26       51.31      2.47 o 
  -1   0   1       87.70       70.76      2.37 o 
   1   0   1      300.53      278.25      7.81 o 
   2   0   1        1.97        4.00      1.14 o 
   3   0   1      709.45      774.11     23.49 o 
   4   0   1      166.99      156.96      7.54 o 
   5   0   1      149.65      159.15      8.32 o 
   6   0   1      123.30      135.31      8.30 o 
  -5   1   1       59.92       64.33      4.71 o 
  -4   1   1      141.05      158.99      6.97 o 
  -3   1   1      312.38      326.71     10.73 o 
  -2   1   1       45.71       45.04      2.30 o 
  -1   1   1      780.77      771.25     14.37 o 
   1   1   1      582.93      589.91     11.31 o 
   2   1   1      280.24      307.66     10.21 o 
   3   1   1       58.60       59.29      3.78 o 
   4   1   1       16.24       17.99      2.85 o 
   5   1   1       36.00       43.82      4.87 o 
   6   1   1        6.77       10.78      3.22 o 
  -5   2   1       16.75       16.70      2.89 o 
  -4   2   1       39.05       42.11      3.40 o 
  -3   2   1       76.87       73.46      3.84 o 
  -2   2   1      111.54      126.70      4.72 o 
  -1   2   1      611.61      723.98     18.73 o 
   1   2   1      446.61      474.66     14.12 o 
   2   2   1     1091.30      972.38     18.65 o 
   3   2   1      198.51      188.99      7.85 o 
   4   2   1      197.37      222.18      9.22 o 
   5   2   1       29.81       30.52      4.15 o 
   6   2   1       42.77       51.96      5.89 o 
  -5   3   1      264.10      284.45     11.63 o 
  -4   3   1       42.48       48.47      3.62 o 
  -3   3   1      162.64      172.67      6.83 o 
  -2   3   1      164.41      164.42      5.89 o 
   1   3   1      293.46      291.18      9.25 o 
   2   3   1     1782.73     1908.31     35.87 o 
   3   3   1        2.73        2.76      0.85 o 
   4   3   1       29.31       35.86      3.90 o 
   5   3   1       22.62       29.14      4.08 o 
   6   3   1       31.66       33.94      4.92 o 
  -5   4   1        8.53        8.73      2.50 o 
  -4   4   1       44.69       47.34      3.67 o 
  -3   4   1        4.51        5.72      0.70 o 
   2   4   1      165.31      204.46      4.74 o 
   3   4   1       40.68       37.28      1.62 o 
   4   4   1       41.68       43.64      1.96 o 
   5   4   1      298.07      293.22      7.41 o 
   6   4   1       99.93      123.04      4.46 o 
  -5   5   1       96.49       95.36      5.99 o 
  -4   5   1      453.18      479.34     16.29 o 
  -3   5   1      238.44      254.94      5.84 o 
  -2   5   1      263.34      274.14      9.74 o 
   2   5   1      844.88      956.91     18.26 o 
   3   5   1       30.23       25.65      2.08 o 
   4   5   1       16.19       15.15      1.38 o 
   5   5   1      166.66      185.19      5.41 o 
   6   5   1       34.77       34.88      2.54 o 
  -6   6   1       11.96       11.70      2.07 o 
  -5   6   1        8.63        7.08      1.30 o 
  -4   6   1      145.13      154.74      4.39 o 
  -3   6   1      105.72      100.34      3.43 o 
  -1   6   1      201.35      183.37     21.33 o 
   1   6   1      441.75      275.08      8.06 o 
   2   6   1      674.41      646.76     13.16 o 
   3   6   1      341.78      328.21     12.24 o 
   4   6   1      236.50      250.87      6.45 o 
   5   6   1       70.23       71.06      5.47 o 
   6   6   1       16.12       17.05      2.06 o 
  -6   7   1       74.71       77.04      4.40 o 
  -5   7   1       12.29       11.68      1.57 o 
  -4   7   1      238.41      240.17      6.15 o 
  -3   7   1      208.69      189.50     20.11 o 
  -2   7   1     3457.83     3710.95     98.13 o 
  -1   7   1      191.28      215.87      4.67 o 
   0   7   1      628.22      665.23     17.28 o 
   1   7   1      460.03      543.29     10.38 o 
   2   7   1       62.67       59.60      2.21 o 
   3   7   1       53.06       55.83      4.00 o 
   4   7   1       39.99       37.80      2.15 o 
   5   7   1       22.64       18.06      4.71 o 
   6   7   1       27.36       25.07      2.97 o 
  -6   8   1       12.96       10.98      2.32 o 
  -5   8   1       47.94       53.19      3.40 o 
  -4   8   1       73.99       70.58      2.86 o 
  -3   8   1       57.48       43.46      9.05 o 
  -2   8   1     1512.09     1577.64     41.07 o 
  -1   8   1      628.91      723.27     17.24 o 
   1   8   1      305.00      384.29      7.89 o 
   2   8   1       35.18       37.46      1.28 o 
   3   8   1      503.02      491.94     10.67 o 
   4   8   1      164.89      146.40      4.60 o 
   5   8   1       78.81       85.39      3.62 o 
   6   8   1       42.84       40.08      2.97 o 
  -6   9   1        3.54        4.53      2.07 o 
  -5   9   1      163.50      160.90      6.69 o 
  -4   9   1       38.25       33.72      2.17 o 
  -3   9   1     1085.07     1089.17     21.69 o 
  -2   9   1       84.40      108.81      3.39 o 
  -1   9   1      438.78      474.63      9.47 o 
   0   9   1      299.48      344.76      5.74 o 
   1   9   1      372.74      433.23      8.55 o 
   2   9   1      130.62      125.14      3.15 o 
   3   9   1      294.64      302.58      7.42 o 
   4   9   1       60.12       50.32      3.35 o 
   5   9   1        4.34        2.69      1.27 o 
   6   9   1      121.33      123.01      5.61 o 
  -6  10   1        6.11        2.49      1.97 o 
  -5  10   1        9.80       10.19      2.08 o 
  -4  10   1        8.22       11.42      1.73 o 
  -3  10   1      326.70      328.96      7.90 o 
  -2  10   1       77.87       78.07      5.20 o 
  -1  10   1       90.47       91.62      2.79 o 
   0  10   1      232.82      284.06      4.42 o 
   1  10   1      455.86      523.03     10.32 o 
   2  10   1      148.28      140.78      5.16 o 
   3  10   1      332.84      327.79      8.04 o 
   4  10   1      138.62      139.66      4.66 o 
   5  10   1       57.38       57.38      3.11 o 
   6  10   1       68.91       73.67      3.95 o 
  -5  11   1       68.44       61.85      4.13 o 
  -4  11   1       85.44       82.24      3.86 o 
  -3  11   1      371.96      366.84      8.79 o 
  -2  11   1      231.91      225.96      5.17 o 
  -1  11   1      165.65      177.21      4.46 o 
   0  11   1      145.77      136.32      2.63 o 
   1  11   1       20.35       20.64      1.47 o 
   2  11   1      107.39      117.21      4.82 o 
   3  11   1      129.91      116.41      4.04 o 
   4  11   1        3.16        3.01      1.13 o 
   5  11   1       14.87       14.53      2.02 o 
  -5  12   1        3.40        1.81      1.73 o 
  -4  12   1        8.41        8.80      1.50 o 
  -3  12   1      142.42      149.55      4.64 o 
  -2  12   1      343.39      347.83      7.23 o 
  -1  12   1      260.20      270.69      5.26 o 
   0  12   1      103.50      108.94      2.36 o 
   1  12   1      543.90      576.20      9.51 o 
   2  12   1       56.96       49.13      9.05 o 
   3  12   1       25.74       21.62      1.94 o 
   4  12   1      237.89      233.39      6.76 o 
   5  12   1       30.79       33.58      5.21 o 
  -5  13   1      121.18      115.69      6.14 o 
  -4  13   1       39.52       36.08      2.85 o 
  -3  13   1       40.06       39.35      2.99 o 
  -2  13   1      766.18      759.88     15.09 o 
  -1  13   1      467.30      452.95      9.60 o 
   0  13   1      197.80      224.26      5.85 o 
   1  13   1      554.36      633.37     13.65 o 
   2  13   1       58.13       53.99      4.22 o 
   3  13   1       84.65       72.00      3.18 o 
   4  13   1       55.59       49.31      2.89 o 
   5  13   1        4.48        4.81      1.62 o 
  -5  14   1       11.54       15.27      2.90 o 
  -4  14   1       34.84       33.59      2.71 o 
  -3  14   1       38.89       38.49      3.13 o 
  -2  14   1      178.48      181.84      4.79 o 
  -1  14   1       19.13       18.94      1.37 o 
   0  14   1       23.76       24.27      2.00 o 
   1  14   1       86.14       87.62      6.28 o 
   2  14   1      288.96      273.68      6.56 o 
   3  14   1      286.63      272.64      7.47 o 
   4  14   1        8.34        6.94      1.51 o 
   5  14   1      105.46      115.66      4.88 o 
  -5  15   1       46.01       41.51      4.30 o 
  -4  15   1      119.21      126.67      4.83 o 
  -3  15   1       82.37       81.58      4.65 o 
  -2  15   1      229.56      234.65      5.90 o 
  -1  15   1      147.59      153.29      3.76 o 
   0  15   1      107.36      114.16      4.01 o 
   1  15   1       94.30       92.12      2.84 o 
   2  15   1       22.90       19.57      1.66 o 
   3  15   1        8.27        7.29      0.91 o 
   4  15   1       33.59       31.77      2.71 o 
   5  15   1       30.31       30.47      2.95 o 
  -5  16   1        8.67        7.63      2.57 o 
  -4  16   1        1.65       -1.11      1.27 o 
  -3  16   1       10.23       12.53      2.33 o 
  -2  16   1        5.77        4.46      1.06 o 
  -1  16   1       77.65       84.35      3.53 o 
   0  16   1      158.82      157.94      5.09 o 
   1  16   1       31.87       30.27      2.44 o 
   2  16   1      142.46      164.43      5.44 o 
   3  16   1       64.83       62.87      2.19 o 
   4  16   1       93.89       94.12      4.31 o 
   5  16   1      128.14      121.80      5.38 o 
  -4  17   1       91.56       90.44      5.76 o 
  -3  17   1       22.49       19.94      3.14 o 
  -2  17   1      107.80      102.67      3.67 o 
  -1  17   1       66.68       73.21      4.55 o 
   0  17   1      175.30      186.92      5.83 o 
   1  17   1      145.66      154.52      5.10 o 
   2  17   1      317.67      310.38      7.61 o 
   3  17   1       16.79       16.95      1.51 o 
   4  17   1       31.89       34.27      3.02 o 
  -4  18   1       31.23       35.28      3.09 o 
  -3  18   1       43.64       46.65      3.07 o 
  -2  18   1       10.40       11.15      3.17 o 
  -1  18   1      192.96      181.35      7.80 o 
   0  18   1       61.03       65.51      5.22 o 
   1  18   1      211.79      223.24      6.58 o 
   2  18   1       56.59       57.08      3.83 o 
   3  18   1      125.35      128.07      3.94 o 
   4  18   1       35.73       35.00      3.17 o 
  -4  19   1       28.11       23.53      2.71 o 
  -3  19   1       92.25       94.29      3.30 o 
  -2  19   1      124.20      128.97      5.94 o 
  -1  19   1      193.57      196.86      8.22 o 
   0  19   1      420.39      417.91     10.29 o 
   1  19   1       60.89       63.94      4.57 o 
   2  19   1        0.83       -0.32      1.22 o 
   3  19   1       36.61       37.58      2.25 o 
   4  19   1       30.57       30.35      3.13 o 
  -4  20   1       30.35       29.99      4.78 o 
  -3  20   1        3.67        2.39      1.21 o 
  -2  20   1       12.07       12.69      2.30 o 
  -1  20   1        6.94        8.85      2.19 o 
   0  20   1      100.00      103.41      4.47 o 
   1  20   1       72.54       74.15      4.99 o 
   2  20   1       72.44       75.12      4.62 o 
   3  20   1       87.41       94.04      4.40 o 
   4  20   1       61.06       56.19      4.02 o 
  -3  21   1      126.56      135.29      5.31 o 
  -2  21   1       69.14       69.41      4.50 o 
  -1  21   1       84.59       81.95      5.51 o 
   0  21   1       88.98       97.63      4.43 o 
   1  21   1       10.77        8.29      2.26 o 
   2  21   1       21.46       12.97      2.47 o 
   3  21   1        3.62        4.46      1.61 o 
  -3  22   1        2.56        3.73      1.45 o 
  -2  22   1       42.00       41.22      4.09 o 
  -1  22   1        8.33        6.02      2.19 o 
   0  22   1      127.16      118.96      7.52 o 
   1  22   1       96.13       93.81      6.04 o 
   2  22   1       89.67       81.48      5.21 o 
   3  22   1       11.31       10.32      2.01 o 
  -3  23   1       88.35       91.90      4.50 o 
  -2  23   1       51.20       52.51      4.26 o 
  -1  23   1      353.11      361.51     13.66 o 
   0  23   1        6.87        4.73      1.71 o 
   1  23   1       93.03       80.68      5.72 o 
   2  23   1       28.16       31.05      3.73 o 
  -2  24   1       11.49        9.72      2.43 o 
  -1  24   1      270.48      263.95     11.30 o 
   0  24   1       26.16       16.73      2.39 o 
   1  24   1       11.82       12.41      2.92 o 
   2  24   1       11.14        8.79      2.39 o 
  -1  25   1       12.06       11.44      3.00 o 
   0  25   1       24.24       19.14      3.13 o 
   1  25   1        6.95        6.26      2.61 o 
  -2 -24   2       27.15       24.86      2.76 o 
   2 -24   2       23.59       24.28      3.96 o 
  -2 -23   2       15.96       19.28      2.59 o 
   2 -23   2       50.47       54.56      3.71 o 
  -3 -22   2        0.06       -0.03      1.29 o 
  -2 -22   2       81.62       86.66      4.13 o 
  -1 -22   2       19.68       15.73      2.89 o 
   2 -22   2       13.53        8.04      1.81 o 
   3 -22   2       22.21       25.45      2.88 o 
  -3 -21   2        5.70        3.81      3.98 o 
  -2 -21   2       87.81       87.73      4.90 o 
  -1 -21   2       45.08       43.91      3.89 o 
   1 -21   2      305.97      333.58     12.12 o 
   2 -21   2       71.65       76.10      3.88 o 
   3 -21   2      213.60      229.78      7.16 o 
  -3 -20   2       43.66       51.01      3.17 o 
  -2 -20   2       46.85       44.67      3.01 o 
  -1 -20   2       13.11       16.65      2.57 o 
   1 -20   2       67.04       72.53      4.83 o 
   2 -20   2       12.72        7.05      1.58 o 
   3 -20   2        9.31        7.23      1.58 o 
  -4 -19   2       12.23       12.42      2.28 o 
  -3 -19   2       61.25       69.21      3.35 o 
  -2 -19   2       76.89       79.71      4.71 o 
  -1 -19   2       71.14       70.36      3.47 o 
   1 -19   2       87.56       83.89      5.02 o 
   2 -19   2       66.18       63.59      3.30 o 
   3 -19   2      164.30      163.99      8.69 o 
   4 -19   2      129.55      120.95      4.67 o 
  -4 -18   2       14.38       11.35      2.08 o 
  -3 -18   2       55.21       56.26      7.49 o 
  -2 -18   2        0.66        1.91      1.02 o 
  -1 -18   2        0.98        0.58      0.92 o 
   0 -18   2      112.69      117.80      5.72 o 
   1 -18   2       13.38       12.29      1.66 o 
   2 -18   2        2.42        3.14      1.12 o 
   3 -18   2      125.33      118.22      4.46 o 
   4 -18   2       91.08       92.54      4.92 o 
  -4 -17   2       83.76       81.00      4.39 o 
  -3 -17   2       63.98       60.74      2.94 o 
  -2 -17   2       45.00       50.20      2.69 o 
  -1 -17   2       46.46       45.48      2.78 o 
   0 -17   2      287.10      293.02     10.29 o 
   1 -17   2      192.71      206.62      6.04 o 
   2 -17   2      139.79      135.93      4.69 o 
   3 -17   2        2.36       -0.23      0.93 o 
   4 -17   2       53.76       56.67      2.91 o 
  -4 -16   2       98.67       98.25      4.64 o 
  -3 -16   2       74.13       75.08      3.15 o 
  -2 -16   2        1.73        1.19      0.86 o 
  -1 -16   2      165.93      176.63      5.47 o 
   0 -16   2        7.31        9.45      1.57 o 
   1 -16   2        0.37        0.27      0.82 o 
   2 -16   2      174.38      160.91      5.02 o 
   3 -16   2       12.32        8.34      1.39 o 
   4 -16   2       40.25       45.50      2.51 o 
  -5 -15   2        3.10        2.27      1.36 o 
  -4 -15   2      212.16      191.26      7.08 o 
  -3 -15   2      155.80      174.84      4.95 o 
  -2 -15   2      198.58      197.96      5.51 o 
  -1 -15   2      472.07      475.58     10.63 o 
   0 -15   2       20.06       20.34      1.71 o 
   1 -15   2      152.66      149.22      4.68 o 
   2 -15   2      265.46      248.37      6.58 o 
   3 -15   2       51.27       56.92      2.72 o 
   4 -15   2       15.75       15.34      1.63 o 
   5 -15   2       37.78       36.29      2.14 o 
  -5 -14   2       35.80       33.43      2.57 o 
  -4 -14   2      371.21      356.21     10.95 o 
  -3 -14   2       26.66       22.62      1.73 o 
  -2 -14   2       36.69       41.68      3.14 o 
  -1 -14   2       44.43       51.85      2.47 o 
   0 -14   2       21.94       25.45      2.11 o 
   1 -14   2        9.69       10.81      2.60 o 
   2 -14   2       60.82       50.67      2.51 o 
   3 -14   2       55.26       50.80      2.47 o 
   4 -14   2       22.81       20.54      4.71 o 
   5 -14   2       61.75       67.15      3.58 o 
  -5 -13   2       42.16       45.40      2.80 o 
  -4 -13   2       25.35       24.32      2.08 o 
  -3 -13   2      148.18      152.90      5.63 o 
  -2 -13   2        2.26        2.20      1.23 o 
  -1 -13   2      121.74      118.12      4.80 o 
   0 -13   2      202.29      204.93      4.43 o 
   1 -13   2      318.96      324.82      7.68 o 
   2 -13   2      195.08      195.07      5.28 o 
   3 -13   2       82.16       86.68      4.47 o 
   4 -13   2       50.12       52.32      2.40 o 
   5 -13   2       61.19       61.08      2.36 o 
  -4 -12   2      126.19      124.24      4.67 o 
  -3 -12   2      591.15      596.98     16.59 o 
  -2 -12   2      129.98      116.08      3.56 o 
  -1 -12   2        9.66        8.77      1.10 o 
   0 -12   2      320.34      371.53      6.79 o 
   1 -12   2       30.73       32.16      1.83 o 
   2 -12   2        1.88        1.69      0.71 o 
   3 -12   2      148.62      133.46      4.00 o 
   4 -12   2        2.40        1.87      0.81 o 
   5 -12   2       49.12       51.10      3.27 o 
  -4 -11   2       12.08       11.16      1.40 o 
  -3 -11   2      584.17      597.81     16.88 o 
  -2 -11   2      760.76      740.08     14.85 o 
  -1 -11   2      215.42      223.21      5.56 o 
   0 -11   2      454.01      494.80     10.20 o 
   1 -11   2       79.21       74.05      2.66 o 
   2 -11   2       66.67       70.45      2.62 o 
   3 -11   2      259.41      227.19      5.62 o 
   4 -11   2       38.13       35.36      1.86 o 
   5 -11   2       69.64       68.08      3.68 o 
  -3 -10   2      567.74      600.71     16.94 o 
  -2 -10   2      331.43      322.94     10.92 o 
  -1 -10   2       31.67       28.34      1.63 o 
   0 -10   2     1305.85     1443.50     27.70 o 
   1 -10   2       31.68       38.25      2.39 o 
   2 -10   2        1.70        4.96      0.84 o 
   3 -10   2       23.72       21.07      1.51 o 
   4 -10   2       23.41       20.57      1.75 o 
   5 -10   2       48.50       52.30      3.04 o 
  -3  -9   2      129.04      127.70      4.29 o 
  -1  -9   2      114.69      118.72      3.32 o 
   0  -9   2     1097.54     1184.46     22.84 o 
   1  -9   2      247.92      251.61      4.74 o 
   3  -9   2      149.04      157.75      4.11 o 
   4  -9   2      150.26      153.87      4.37 o 
   5  -9   2       65.22       59.98      3.22 o 
  -3  -8   2      460.45      458.02     12.53 o 
  -2  -8   2      416.44      469.83     12.89 o 
  -1  -8   2       82.97       81.00      2.51 o 
   0  -8   2      238.95      274.32      6.18 o 
   1  -8   2      229.43      284.39      5.11 o 
   2  -8   2       23.96       21.16      2.25 o 
   3  -8   2       18.63       18.29      1.29 o 
   4  -8   2       53.25       49.30      2.31 o 
   5  -8   2       30.35       28.45      2.14 o 
  -2  -7   2      148.61      174.42      5.67 o 
  -1  -7   2      255.90      256.03      5.69 o 
   0  -7   2      160.46      165.20      5.51 o 
   1  -7   2     1161.35     1219.41     18.44 o 
   2  -7   2       39.60       42.78      2.68 o 
   3  -7   2      242.46      253.10      6.65 o 
   4  -7   2      155.64      140.18      3.46 o 
  -2  -6   2       95.56      107.75      2.57 o 
  -1  -6   2     1288.40     1420.44     37.72 o 
   0  -6   2        7.84       12.38      1.30 o 
   1  -6   2      142.27      166.86      4.01 o 
   2  -6   2       24.13       30.69      1.51 o 
   3  -6   2      112.66      118.59      3.09 o 
  -3  -5   2      264.95      257.94      7.29 o 
  -2  -5   2      354.35      384.90     10.69 o 
  -1  -5   2     1614.26     1790.31     47.16 o 
   0  -5   2      715.58      729.36     14.66 o 
   1  -5   2      124.66      105.40      3.06 o 
   2  -5   2     1605.29     1647.14     29.83 o 
   3  -5   2       67.12       68.00      2.09 o 
  -2  -4   2      415.90      440.01     16.61 o 
   0  -4   2      229.75      247.65      5.27 o 
   1  -4   2       16.29       20.37      1.43 o 
   2  -4   2       91.51       91.07      2.48 o 
   3  -4   2      131.89      132.96      3.19 o 
   0  -3   2      603.85      653.42     12.56 o 
   1  -3   2      826.73      768.97     19.15 o 
   2  -3   2      178.41      174.69      3.43 o 
   4  -3   2      461.02      462.38     16.48 o 
   0  -2   2      594.41      617.28     11.76 o 
   1  -2   2      524.18      552.27     21.60 o 
   2  -2   2      129.42      154.40      3.88 o 
   4  -2   2      361.15      362.31     13.42 o 
   5  -2   2       73.12       62.13      5.25 o 
  -2  -1   2      489.78      511.31      9.39 o 
  -1  -1   2      147.92       -0.24      0.22 o 
   0  -1   2      856.08      865.29     13.29 o 
   1  -1   2     2816.17     2642.72     72.05 o 
   2  -1   2      197.38      177.05      4.30 o 
   3  -1   2      311.11      297.86      4.72 o 
   4  -1   2      122.39      131.09      6.79 o 
   5  -1   2       68.97       60.38      5.11 o 
  -2   0   2      101.75       99.05      3.13 o 
  -1   0   2        3.05       -0.17      0.21 o 
   0   0   2       58.67       54.64      2.15 o 
   1   0   2     1404.52     1447.37     39.96 o 
   2   0   2        5.53       15.51      1.02 o 
   4   0   2      385.97      385.26      8.77 o 
   5   0   2      158.04      164.64      8.72 o 
   6   0   2       11.85       13.28      3.46 o 
  -3   1   2      212.78      208.01      7.16 o 
  -2   1   2      491.20      505.97      7.81 o 
  -1   1   2      146.87       -0.36      0.26 o 
   0   1   2      855.06      871.77     31.89 o 
   1   1   2     2856.66     2680.24     72.16 o 
   2   1   2      198.55      181.71      5.19 o 
   3   1   2      313.73      296.24      8.67 o 
   4   1   2      114.21      115.27      7.57 o 
   5   1   2       64.62       64.15      2.74 o 
   6   1   2       36.09       42.01      5.38 o 
  -3   2   2       20.79       18.84      1.81 o 
  -2   2   2      179.09      205.87      7.77 o 
   0   2   2      589.77      628.23     12.13 o 
   1   2   2      524.24      581.36     16.72 o 
   2   2   2      127.54      164.25      6.84 o 
   4   2   2      358.49      347.67      8.22 o 
   5   2   2       77.29       81.43      3.14 o 
   6   2   2        1.62        1.65      1.10 o 
  -3   3   2      147.12      160.19      3.92 o 
  -2   3   2      376.98      424.89      8.54 o 
  -1   3   2      294.76      289.89     14.26 o 
   0   3   2      589.04      670.63     17.62 o 
   1   3   2      799.91      699.88     26.67 o 
   2   3   2      175.63      183.86      7.23 o 
   4   3   2      469.78      475.02     13.04 o 
   5   3   2      123.64      131.75      5.35 o 
   6   3   2       23.79       30.16      2.36 o 
  -4   4   2      361.96      362.54     10.63 o 
  -3   4   2       74.13       88.46      2.65 o 
  -2   4   2      420.01      434.16      6.92 o 
   0   4   2      232.22      263.92      7.43 o 
   1   4   2       16.31       20.32      0.93 o 
   2   4   2       90.94       90.97      2.13 o 
   4   4   2      113.95      123.27      3.95 o 
   5   4   2       97.01       94.72      3.83 o 
   6   4   2       50.51       56.50      3.20 o 
  -5   5   2       33.19       34.65      2.60 o 
  -4   5   2      144.21      145.52      5.32 o 
  -3   5   2      259.45      256.32     15.24 o 
  -2   5   2      344.49      398.88      7.81 o 
  -1   5   2     1617.87     1856.39     33.38 o 
   0   5   2      736.35      787.05     19.99 o 
   1   5   2      136.29      110.35      2.43 o 
   2   5   2     1598.27     1654.89     25.04 o 
   4   5   2      142.40      160.59      4.79 o 
   5   5   2       60.97       66.44      3.07 o 
   6   5   2       16.20       16.05      2.38 o 
  -6   6   2       17.99       18.32      2.57 o 
  -5   6   2       59.62       56.47      3.42 o 
  -4   6   2      300.76      294.40      9.35 o 
  -3   6   2      196.05      197.69      5.70 o 
  -2   6   2       97.24      115.18      3.51 o 
  -1   6   2     1293.86     1471.11     26.41 o 
   0   6   2        8.26       11.13      1.20 o 
   1   6   2      142.06      166.00      5.24 o 
   2   6   2       24.56       30.64      1.20 o 
   3   6   2      108.74      113.19      7.90 o 
   4   6   2       27.66       29.85      2.00 o 
   5   6   2      204.88      216.42      6.37 o 
   6   6   2       99.37      110.57      4.57 o 
  -6   7   2       37.80       36.32      3.32 o 
  -5   7   2       52.39       51.03      3.38 o 
  -4   7   2      118.91      119.41      4.98 o 
  -3   7   2       51.21       50.55      2.62 o 
  -2   7   2      158.74      194.60      4.23 o 
  -1   7   2      253.89      262.65      5.68 o 
   0   7   2      154.54      166.49      3.26 o 
   1   7   2     1155.97     1214.80     22.40 o 
   2   7   2       36.05       37.06      1.36 o 
   3   7   2      241.49      254.63      6.77 o 
   4   7   2      158.07      145.26      6.84 o 
   5   7   2      294.84      320.98      8.57 o 
   6   7   2        3.78        1.94      1.41 o 
  -6   8   2        2.09        0.79      1.82 o 
  -5   8   2       26.73       25.63      2.84 o 
  -4   8   2       51.46       49.89      3.18 o 
  -3   8   2      462.98      458.83     21.39 o 
  -2   8   2      414.80      460.74      9.16 o 
  -1   8   2       80.56       79.44      2.48 o 
   0   8   2      241.25      292.36      4.46 o 
   1   8   2      229.69      283.20      6.20 o 
   3   8   2       17.28       17.15      3.54 o 
   4   8   2       55.81       48.94      2.57 o 
   5   8   2       27.95       29.69      2.49 o 
   6   8   2      114.22      122.37     11.60 o 
  -6   9   2       21.84       23.48      3.09 o 
  -5   9   2       33.76       30.40      3.16 o 
  -4   9   2       63.95       58.23      3.55 o 
  -3   9   2      122.19      122.29      3.83 o 
  -2   9   2      344.02      351.98      7.34 o 
  -1   9   2      115.03      117.52      3.78 o 
   0   9   2     1099.61     1229.48     16.01 o 
   1   9   2      253.86      254.38      5.75 o 
   3   9   2      145.07      153.57      4.68 o 
   4   9   2      148.13      156.77      5.03 o 
   5   9   2       62.29       67.52      3.40 o 
  -5  10   2       50.51       48.61      3.69 o 
  -4  10   2       35.61       29.75      2.70 o 
  -3  10   2      579.04      628.53     13.27 o 
  -2  10   2      324.64      349.48      7.31 o 
  -1  10   2       32.44       25.66      1.56 o 
   0  10   2     1301.60     1499.85     19.39 o 
   1  10   2       31.60       36.36      1.76 o 
   2  10   2        1.84        5.14      1.22 o 
   3  10   2       25.49       23.44      1.26 o 
   4  10   2       23.75       18.60      1.91 o 
   5  10   2       48.36       50.84      4.45 o 
  -5  11   2       35.62       34.81      3.55 o 
  -4  11   2       10.41       11.35      2.07 o 
  -3  11   2      598.63      612.66     13.19 o 
  -2  11   2      769.09      765.82     14.64 o 
  -1  11   2      219.60      228.50      5.49 o 
   0  11   2      441.61      489.72      7.23 o 
   1  11   2       73.53       65.52      2.15 o 
   2  11   2       65.86       68.89      2.46 o 
   3  11   2      260.55      223.47      4.55 o 
   4  11   2       36.43       38.06      3.87 o 
   5  11   2       69.91       74.86      3.98 o 
  -5  12   2       42.12       40.18      3.70 o 
  -4  12   2      128.19      121.27      5.88 o 
  -3  12   2      580.24      576.76     17.58 o 
  -2  12   2      130.88      114.51      3.44 o 
  -1  12   2        8.66        7.15      0.90 o 
   0  12   2      322.37      375.88      8.50 o 
   1  12   2       30.62       33.23      2.62 o 
   2  12   2        1.96        1.66      0.68 o 
   3  12   2      149.62      134.49      3.20 o 
   4  12   2        2.05        1.49      1.11 o 
   5  12   2       49.77       54.14      3.41 o 
  -5  13   2       43.14       39.15      4.09 o 
  -4  13   2       24.92       17.95      2.75 o 
  -3  13   2      147.01      143.96      6.35 o 
  -2  13   2        2.67        3.46      0.86 o 
  -1  13   2      121.16      124.16      4.06 o 
   0  13   2      210.19      215.87      5.76 o 
   1  13   2      316.97      326.20      6.28 o 
   2  13   2      199.43      192.74      5.03 o 
   3  13   2       79.14       83.83      2.91 o 
   4  13   2       48.06       48.40      2.98 o 
   5  13   2       58.28       59.95      3.71 o 
  -5  14   2       35.74       35.62      3.95 o 
  -4  14   2      377.35      337.15     12.22 o 
  -3  14   2       24.97       22.40      2.81 o 
  -2  14   2       39.53       37.85      3.03 o 
  -1  14   2       42.58       55.60      2.22 o 
   0  14   2       22.01       22.50      2.10 o 
   1  14   2        9.76        9.98      1.12 o 
   2  14   2       62.09       54.14      2.95 o 
   3  14   2       55.84       52.53      1.98 o 
   4  14   2       22.49       18.46      3.84 o 
   5  14   2       60.49       59.43      3.83 o 
  -5  15   2        2.99        5.72      2.42 o 
  -4  15   2      216.17      198.40      8.50 o 
  -3  15   2      154.68      158.30      7.20 o 
  -2  15   2      196.71      198.37      5.33 o 
  -1  15   2      462.78      474.02     10.44 o 
   0  15   2       19.13       19.17      2.20 o 
   1  15   2      156.57      156.97      4.96 o 
   2  15   2      260.31      249.60      6.30 o 
   3  15   2       54.54       56.93      2.14 o 
   4  15   2       15.96       16.27      3.39 o 
   5  15   2       40.34       39.27      3.44 o 
  -4  16   2       93.52       81.73      5.45 o 
  -3  16   2       75.08       76.65      2.60 o 
  -2  16   2        1.23        1.75      0.92 o 
  -1  16   2      167.13      181.49      7.60 o 
   0  16   2        7.55        9.36      1.57 o 
   1  16   2        0.37       -0.08      0.94 o 
   2  16   2      172.47      159.58      4.79 o 
   3  16   2       13.01       10.66      1.41 o 
   4  16   2       38.90       34.56      3.02 o 
  -4  17   2       81.45       81.06      5.54 o 
  -3  17   2       63.40       63.59      2.47 o 
  -2  17   2       45.00       48.46      2.54 o 
  -1  17   2       48.98       55.58      4.03 o 
   0  17   2      288.50      284.19      9.77 o 
   1  17   2      196.66      201.27      6.14 o 
   2  17   2      143.20      141.70      6.20 o 
   3  17   2        2.65        2.65      0.88 o 
   4  17   2       51.68       58.62      3.59 o 
  -4  18   2       13.72       15.06      3.13 o 
  -3  18   2       57.23       54.01      2.41 o 
  -2  18   2        0.60        1.32      1.31 o 
  -1  18   2        1.15        0.97      1.43 o 
   0  18   2      113.11      111.75      4.50 o 
   1  18   2       13.45       14.40      2.54 o 
   2  18   2        2.23        2.87      1.53 o 
   3  18   2      123.86      120.06      3.55 o 
   4  18   2       91.15       91.50      4.63 o 
  -4  19   2       11.66       10.28      2.97 o 
  -3  19   2       59.24       65.37      2.79 o 
  -2  19   2       75.38       73.85      4.61 o 
  -1  19   2       74.44       70.55      4.88 o 
   0  19   2       86.66       92.51      4.19 o 
   1  19   2       81.40       78.96      5.16 o 
   2  19   2       64.92       65.32      4.33 o 
   3  19   2      166.61      171.87      6.45 o 
   4  19   2      135.11      131.85      5.66 o 
  -3  20   2       43.99       48.24      3.07 o 
  -2  20   2       47.21       45.66      3.76 o 
  -1  20   2       13.54       13.88      2.69 o 
   0  20   2        4.76        2.74      1.41 o 
   1  20   2       66.90       66.53      4.91 o 
   2  20   2       13.29       12.69      2.41 o 
   3  20   2        8.94        4.43      1.33 o 
  -3  21   2        4.95        2.98      1.43 o 
  -2  21   2       87.38       87.10      5.22 o 
  -1  21   2       45.20       42.12      4.55 o 
   0  21   2       97.08       95.90      4.49 o 
   1  21   2      306.33      298.67     11.94 o 
   2  21   2       74.26       78.50      5.00 o 
   3  21   2      209.27      226.43      6.79 o 
  -3  22   2        0.06       -0.15      1.32 o 
  -2  22   2       81.79       89.06      5.41 o 
  -1  22   2       20.66       17.94      3.25 o 
   0  22   2       12.98       13.94      2.11 o 
   1  22   2       51.46       45.33      4.81 o 
   2  22   2       13.47       13.73      2.65 o 
   3  22   2       21.25       23.10      6.53 o 
  -2  23   2       15.04       12.00      2.51 o 
  -1  23   2       27.39       21.89      3.36 o 
   0  23   2       91.94       98.83      5.80 o 
   1  23   2        2.01        3.55      2.23 o 
   2  23   2       48.93       49.92      4.31 o 
  -2  24   2       26.44       32.00      3.80 o 
  -1  24   2       33.17       32.67      4.31 o 
   0  24   2        5.98        9.10      2.05 o 
   1  24   2        9.68        6.48      2.50 o 
   2  24   2       23.67       23.49      3.38 o 
  -1  25   2      174.41      168.28      8.93 o 
   0  25   2       91.91       81.04      4.60 o 
   1  25   2       74.52       81.51      6.16 o 
  -2 -23   3        5.89        5.82      1.85 o 
   2 -23   3       29.36       27.85      4.40 o 
  -2 -22   3       31.02       34.54      3.10 o 
   2 -22   3       13.74       17.90      2.42 o 
  -3 -21   3        2.91        3.03      1.94 o 
  -2 -21   3       28.06       32.17      3.13 o 
  -1 -21   3       36.42       35.88      3.99 o 
   2 -21   3       66.26       70.77      3.84 o 
   3 -21   3       32.68       28.22      4.84 o 
  -3 -20   3       23.28       21.85      3.09 o 
  -2 -20   3       13.52       14.05      2.43 o 
  -1 -20   3       47.70       50.29      4.27 o 
   2 -20   3       25.72       22.51      2.45 o 
   3 -20   3      100.76      102.08      4.50 o 
  -3 -19   3       31.11       32.67      3.42 o 
  -2 -19   3       83.45       84.59      4.56 o 
  -1 -19   3       33.38       35.20      4.60 o 
   1 -19   3       81.25       83.61      5.26 o 
   2 -19   3       40.87       40.27      3.03 o 
   3 -19   3       42.45       36.77      5.92 o 
  -4 -18   3       83.64       77.65      4.59 o 
  -3 -18   3       91.21      100.94      5.21 o 
  -2 -18   3      338.12      363.48      9.17 o 
  -1 -18   3       67.96       66.51      3.48 o 
   1 -18   3      293.55      283.84     10.63 o 
   2 -18   3       41.11       39.15      2.94 o 
   3 -18   3      188.53      193.35      8.52 o 
   4 -18   3       88.53       86.78      3.90 o 
  -4 -17   3       19.39       16.29      2.34 o 
  -3 -17   3       24.07       25.23      2.87 o 
  -2 -17   3       11.98       10.03      1.58 o 
  -1 -17   3       45.46       45.44      2.85 o 
   1 -17   3       67.66       73.03      4.63 o 
   2 -17   3        6.83        5.96      1.35 o 
   3 -17   3      253.77      256.47      7.23 o 
   4 -17   3       53.62       61.67      3.20 o 
  -4 -16   3      120.48      116.84      5.39 o 
  -3 -16   3       97.19      106.94      5.04 o 
  -2 -16   3      122.09      127.56      5.72 o 
  -1 -16   3        0.16        1.39      0.93 o 
   0 -16   3       36.91       49.42      3.64 o 
   1 -16   3       24.98       27.13      2.33 o 
   2 -16   3      361.57      359.51     12.65 o 
   3 -16   3       57.89       62.67      3.12 o 
   4 -16   3      108.37      110.04      4.20 o 
  -4 -15   3      279.18      268.94      9.40 o 
  -3 -15   3        1.51        1.55      1.17 o 
  -2 -15   3       23.02       22.26      2.52 o 
  -1 -15   3      198.32      207.21      5.94 o 
   0 -15   3       23.15       24.12      2.70 o 
   1 -15   3        9.23        9.10      2.20 o 
   2 -15   3      155.65      160.64      5.04 o 
   3 -15   3      332.87      320.40      9.66 o 
   4 -15   3      110.20      108.52      4.08 o 
  -5 -14   3       19.17       15.53      2.07 o 
  -4 -14   3        1.99        1.74      1.23 o 
  -3 -14   3      124.22      125.90      5.34 o 
  -2 -14   3       63.16       66.64      3.77 o 
  -1 -14   3      713.94      711.36     15.59 o 
   0 -14   3      193.18      183.20      5.06 o 
   1 -14   3      191.61      202.34      5.70 o 
   2 -14   3      364.88      368.68      8.88 o 
   3 -14   3        3.54        3.90      1.10 o 
   4 -14   3        3.87        4.53      1.14 o 
   5 -14   3       76.88       80.51      3.53 o 
  -5 -13   3       21.49       17.48      2.09 o 
  -4 -13   3       35.00       37.26      2.64 o 
  -3 -13   3       27.91       30.39      2.42 o 
  -2 -13   3       27.83       28.38      2.46 o 
  -1 -13   3      146.97      149.47      4.54 o 
   0 -13   3      136.87      144.26      3.61 o 
   1 -13   3      153.00      159.81      4.77 o 
   2 -13   3      244.15      262.85      6.89 o 
   3 -13   3       25.18       26.18      2.07 o 
   4 -13   3       98.34       90.65      3.46 o 
   5 -13   3       74.60       89.78      3.22 o 
  -5 -12   3       33.17       31.23      2.44 o 
  -4 -12   3      138.23      144.66      5.56 o 
  -3 -12   3      159.36      162.36      6.05 o 
  -2 -12   3       63.61       63.04      3.33 o 
  -1 -12   3       47.24       50.25      4.72 o 
   0 -12   3      177.14      188.45      4.19 o 
   1 -12   3      264.02      267.79      6.69 o 
   2 -12   3      136.56      145.37      4.36 o 
   3 -12   3       94.93       91.13      3.33 o 
   4 -12   3       10.88        8.77      1.27 o 
   5 -12   3       11.82       13.06      1.38 o 
  -5 -11   3       35.45       36.86      2.54 o 
  -4 -11   3       29.06       29.10      2.19 o 
  -3 -11   3       34.56       38.00      2.48 o 
  -2 -11   3       54.20       50.71      2.92 o 
  -1 -11   3       33.71       35.13      2.55 o 
   0 -11   3       26.86       25.71      1.82 o 
   1 -11   3      136.42      137.87      6.16 o 
   2 -11   3      289.12      279.69      9.21 o 
   3 -11   3       80.72       83.82      3.12 o 
   4 -11   3      135.99      141.56      4.28 o 
   5 -11   3       11.41       11.61      1.20 o 
  -4 -10   3       54.51       64.98      3.14 o 
  -3 -10   3       21.85       24.86      2.00 o 
  -2 -10   3      303.64      295.54      9.19 o 
  -1 -10   3      375.43      366.04     11.39 o 
   0 -10   3      326.02      311.66      7.15 o 
   1 -10   3       54.85       50.64      2.32 o 
   2 -10   3       28.64       27.49      1.84 o 
   3 -10   3       23.48       27.11      1.80 o 
   4 -10   3        2.95        3.06      0.87 o 
   5 -10   3       36.71       35.19      2.82 o 
  -4  -9   3       11.34       10.15      1.41 o 
  -3  -9   3       66.56       60.47      2.92 o 
  -2  -9   3       77.75       76.04      3.38 o 
  -1  -9   3       10.19       11.88      1.53 o 
   0  -9   3      201.55      213.20      5.24 o 
   1  -9   3      162.20      163.87      5.69 o 
   2  -9   3      303.89      309.75      7.10 o 
   3  -9   3       19.36       19.22      1.58 o 
   4  -9   3       63.98       61.37      2.46 o 
   5  -9   3       43.27       43.97      3.05 o 
  -4  -8   3      105.21      101.87      2.76 o 
  -3  -8   3      392.70      379.39     11.13 o 
  -1  -8   3       80.57       81.38      3.70 o 
   0  -8   3       67.96       84.26      2.69 o 
   1  -8   3      197.81      188.14      3.95 o 
   2  -8   3      332.52      307.56      7.02 o 
   3  -8   3       35.65       37.34      1.87 o 
   4  -8   3       40.61       39.18      1.89 o 
   5  -8   3       24.66       27.32      2.41 o 
  -3  -7   3      102.42      108.80      4.06 o 
  -1  -7   3      633.29      673.20     18.81 o 
   0  -7   3       40.30       31.53      2.58 o 
   1  -7   3      288.78      272.08      5.06 o 
   2  -7   3       88.80       75.28      2.57 o 
   3  -7   3      173.10      165.99      4.39 o 
   4  -7   3       51.77       55.97      2.17 o 
   5  -7   3       35.78       42.11      2.87 o 
  -3  -6   3        9.65       10.20      1.22 o 
  -1  -6   3     1353.92     1409.87     38.06 o 
   0  -6   3      446.18      441.70     12.84 o 
   1  -6   3      217.32      197.40      3.86 o 
   2  -6   3      207.42      190.26      7.17 o 
   3  -6   3       29.21       30.18      1.60 o 
   4  -6   3       31.61       29.56      1.56 o 
   5  -6   3       62.21       61.34      3.43 o 
  -3  -5   3        0.44        1.37      0.77 o 
  -1  -5   3       74.94       97.80      3.76 o 
   0  -5   3      180.84      220.31      7.05 o 
   1  -5   3      253.49      283.05      5.13 o 
   2  -5   3      376.29      339.97      7.38 o 
   3  -5   3      263.20      257.07      5.86 o 
   4  -5   3       15.16       13.58      1.12 o 
   5  -5   3      165.61      158.05      6.10 o 
  -3  -4   3      123.86      132.50      4.45 o 
  -2  -4   3       75.17       58.77      2.74 o 
  -1  -4   3      174.97      184.34      4.31 o 
   0  -4   3       36.87       36.76      1.97 o 
   1  -4   3      242.76      221.92      5.22 o 
   2  -4   3      237.29      210.38      6.10 o 
   3  -4   3      291.16      299.23      6.57 o 
   4  -4   3      225.99      217.73      4.88 o 
   5  -4   3       34.24       31.60      2.51 o 
   6  -4   3       25.87       25.32      2.68 o 
  -3  -3   3       94.13       95.77      2.00 o 
  -2  -3   3      173.14      189.24      5.96 o 
  -1  -3   3        8.43        9.96      1.22 o 
   0  -3   3      616.81      654.06     18.66 o 
   1  -3   3      151.82      161.65      5.16 o 
   2  -3   3      112.71       94.90      2.41 o 
   3  -3   3      506.61      478.20      8.18 o 
   4  -3   3       31.23       34.82      2.02 o 
   5  -3   3      116.90      120.74      5.13 o 
   6  -3   3       22.97       23.30      2.60 o 
  -3  -2   3      369.81      392.71     11.06 o 
  -2  -2   3     1141.03     1235.16     32.39 o 
  -1  -2   3      461.69      490.31     13.57 o 
   0  -2   3     1952.22     1887.33     49.00 o 
   1  -2   3      694.96      835.87     13.03 o 
   2  -2   3      344.57      351.69      6.26 o 
   3  -2   3      548.93      538.82      9.15 o 
   4  -2   3      233.00      228.76      6.12 o 
   5  -2   3       21.24       19.89      2.10 o 
   6  -2   3       28.49       32.02      2.79 o 
  -3  -1   3      155.46      173.52      5.53 o 
  -2  -1   3      341.37      349.36      9.93 o 
  -1  -1   3      196.43      214.85      6.68 o 
   0  -1   3       21.96       31.19      1.25 o 
   1  -1   3       15.48       11.14      0.83 o 
   2  -1   3      293.72      301.57      5.56 o 
   3  -1   3      261.14      249.22      4.86 o 
   4  -1   3      601.01      612.81     13.28 o 
   5  -1   3       31.67       35.03      2.44 o 
   6  -1   3       54.34       52.97      3.53 o 
  -3   0   3      170.12      169.72      5.53 o 
  -2   0   3       37.06       32.14      1.38 o 
  -1   0   3      152.34      162.79      5.32 o 
   0   0   3        5.69        2.67      0.76 o 
   1   0   3      310.90      291.95      5.24 o 
   2   0   3      197.78      162.60      3.42 o 
   3   0   3      883.01      858.97     13.81 o 
   4   0   3       27.89       27.94      1.94 o 
   5   0   3        9.65        8.21      1.37 o 
   6   0   3       47.46       52.47      3.10 o 
  -4   1   3       11.65       13.35      1.56 o 
  -3   1   3      155.53      169.44      5.67 o 
  -2   1   3      338.88      345.43      9.89 o 
  -1   1   3      198.51      216.01      4.87 o 
   0   1   3       19.48       25.90      2.33 o 
   1   1   3       15.14       11.13      0.84 o 
   2   1   3      298.10      305.66      5.56 o 
   3   1   3      266.01      255.07      4.93 o 
   4   1   3      604.39      600.58     13.34 o 
   5   1   3       30.12       29.23      5.29 o 
   6   1   3       53.90       53.34      3.31 o 
  -4   2   3       36.53       36.52      2.40 o 
  -3   2   3      371.74      391.81     11.37 o 
  -2   2   3     1119.94     1242.29     31.39 o 
  -1   2   3      467.21      485.96     11.98 o 
   0   2   3     1968.94     1892.73     45.14 o 
   1   2   3      676.33      809.88     13.02 o 
   2   2   3      346.61      347.58      6.25 o 
   3   2   3      539.96      542.13      9.13 o 
   4   2   3      237.07      234.61      6.31 o 
   5   2   3       21.38       18.62      2.13 o 
   6   2   3       28.56       27.64      2.55 o 
  -5   3   3       89.76       97.28      4.51 o 
  -4   3   3       46.20       46.16      2.80 o 
  -3   3   3       94.55       97.67      3.93 o 
  -2   3   3      175.25      189.32      6.05 o 
  -1   3   3        7.33       10.12      0.95 o 
   0   3   3      625.21      671.69     16.39 o 
   1   3   3      150.02      158.16      3.33 o 
   2   3   3      116.27       97.07      2.44 o 
   3   3   3      488.90      463.30      8.12 o 
   4   3   3       27.82       30.74      4.40 o 
   5   3   3      117.44      125.84      4.52 o 
   6   3   3       25.05       24.69      2.47 o 
  -6   4   3       60.12       59.26      3.97 o 
  -5   4   3      156.22      178.78      6.81 o 
  -4   4   3      386.52      392.49     11.96 o 
  -3   4   3      123.84      129.00      4.94 o 
  -2   4   3       76.71       72.15      2.63 o 
  -1   4   3      185.85      200.66      4.57 o 
   0   4   3       31.56       32.67      1.33 o 
   1   4   3      245.77      229.47      4.38 o 
   2   4   3      233.01      220.81      7.29 o 
   3   4   3      294.40      302.14      5.64 o 
   4   4   3      223.24      217.34      6.13 o 
   5   4   3       34.82       33.99      2.40 o 
   6   4   3       25.80       22.47      2.84 o 
  -6   5   3        4.87        2.43      1.93 o 
  -5   5   3        8.73        7.52      1.82 o 
  -4   5   3      150.01      152.98      5.96 o 
  -3   5   3        0.45        0.85      0.95 o 
  -2   5   3       92.35       98.16      2.90 o 
  -1   5   3       72.43       96.84      2.86 o 
   0   5   3      183.75      221.66      5.18 o 
   1   5   3      257.38      288.68      5.33 o 
   2   5   3      379.34      343.64      7.96 o 
   3   5   3      260.29      257.31      4.99 o 
   4   5   3       12.30        9.43      1.39 o 
   5   5   3      162.34      161.81      5.41 o 
  -6   6   3       69.25       65.53      4.41 o 
  -5   6   3       73.01       76.06      4.32 o 
  -4   6   3       80.87       87.78      4.31 o 
  -3   6   3        8.22        7.57      1.40 o 
  -1   6   3     1336.54     1472.94     33.22 o 
   0   6   3      442.57      448.15      7.55 o 
   1   6   3      211.92      192.65      4.02 o 
   2   6   3      204.30      193.56      5.20 o 
   3   6   3       30.81       33.99      1.44 o 
   4   6   3       32.88       32.82      7.29 o 
   5   6   3       62.77       60.34      3.59 o 
  -5   7   3        1.35        0.80      1.48 o 
  -4   7   3      116.03      119.50      5.32 o 
  -3   7   3      102.82      113.77      4.82 o 
  -2   7   3       18.24       15.58      1.23 o 
  -1   7   3      636.67      687.47     17.71 o 
   0   7   3       40.99       30.69      1.37 o 
   1   7   3      288.76      274.99      5.25 o 
   2   7   3       83.78       70.50      3.46 o 
   3   7   3      180.68      172.28      3.73 o 
   4   7   3       51.74       52.99      2.79 o 
   5   7   3       35.64       37.61      2.75 o 
  -5   8   3       80.39       84.88      4.83 o 
  -4   8   3      101.22       99.85      4.92 o 
  -3   8   3      387.95      390.42     12.14 o 
  -2   8   3      153.40      148.81      3.90 o 
  -1   8   3       88.44       91.30      5.60 o 
   0   8   3       70.45       89.23      2.77 o 
   1   8   3      201.77      190.95      4.02 o 
   2   8   3      332.49      305.11      5.86 o 
   3   8   3       34.37       34.88      2.14 o 
   4   8   3       40.17       39.06      2.59 o 
   5   8   3       24.26       22.44      2.37 o 
  -5   9   3        7.11        6.38      2.02 o 
  -4   9   3       11.63       13.88      2.26 o 
  -3   9   3       66.00       57.38      3.56 o 
  -2   9   3       77.83       74.79      2.59 o 
  -1   9   3        9.40       11.91      1.43 o 
   0   9   3      197.03      221.92      4.46 o 
   1   9   3      166.76      174.54      3.79 o 
   2   9   3      298.52      298.24      7.43 o 
   3   9   3       20.73       21.08      1.26 o 
   4   9   3       62.55       62.64      3.14 o 
   5   9   3       46.34       50.71      3.25 o 
  -5  10   3       73.11       66.74      4.57 o 
  -4  10   3       55.08       65.24      4.17 o 
  -3  10   3       21.77       20.24      2.52 o 
  -2  10   3      301.40      287.29      6.63 o 
  -1  10   3      372.29      380.43     11.70 o 
   0  10   3      328.26      325.96      7.58 o 
   1  10   3       60.56       61.97      2.23 o 
   2  10   3       31.79       28.28      1.51 o 
   3  10   3       23.58       25.12      1.44 o 
   4  10   3        3.28        3.85      1.27 o 
   5  10   3       36.77       43.07      3.09 o 
  -5  11   3       35.87       42.62      3.88 o 
  -4  11   3       29.95       29.76      3.32 o 
  -3  11   3       34.13       35.32      3.06 o 
  -2  11   3       52.85       48.63      2.22 o 
  -1  11   3       34.29       32.75      1.88 o 
   0  11   3       26.72       26.34      2.08 o 
   1  11   3      135.71      141.11      3.48 o 
   2  11   3      291.62      282.02      5.74 o 
   3  11   3       85.34       82.33      2.51 o 
   4  11   3      138.82      143.96      8.02 o 
   5  11   3       11.11        8.75      1.83 o 
  -5  12   3       31.32       32.29      3.81 o 
  -4  12   3      138.55      143.31      6.80 o 
  -3  12   3      162.07      162.31      6.91 o 
  -2  12   3       60.29       57.53      2.47 o 
  -1  12   3       52.18       57.84      2.95 o 
   0  12   3      174.42      183.84      5.39 o 
   1  12   3      263.99      263.57      5.47 o 
   2  12   3      135.28      131.34      3.52 o 
   3  12   3       96.47       84.16      2.63 o 
   4  12   3       10.66        6.69      1.55 o 
   5  12   3       12.07       12.14      2.05 o 
  -5  13   3       21.18       19.84      3.41 o 
  -4  13   3       35.55       30.20      3.63 o 
  -3  13   3       27.96       35.84      3.23 o 
  -2  13   3       28.81       29.43      1.96 o 
  -1  13   3      142.89      143.51      6.08 o 
   0  13   3      138.58      145.00      4.73 o 
   1  13   3      146.54      151.48      4.89 o 
   2  13   3      253.06      275.19      5.77 o 
   3  13   3       23.43       23.33      1.58 o 
   4  13   3      100.05       92.63      4.20 o 
   5  13   3       76.43       85.19      4.39 o 
  -5  14   3       17.70       16.32      3.20 o 
  -4  14   3        1.23        0.84      1.91 o 
  -3  14   3      129.19      122.56      6.11 o 
  -2  14   3       65.19       67.16      2.83 o 
  -1  14   3      709.31      706.75     14.66 o 
   0  14   3      192.37      180.66      5.54 o 
   1  14   3      189.00      195.83     11.65 o 
   2  14   3      373.98      369.21      7.33 o 
   3  14   3        3.64        4.45      0.93 o 
   4  14   3        3.50        3.20      1.41 o 
   5  14   3       75.92       87.19      6.66 o 
  -4  15   3      276.97      276.94     10.99 o 
  -3  15   3        1.63        1.15      0.80 o 
  -2  15   3       23.39       27.47      2.09 o 
  -1  15   3      202.91      211.23      8.49 o 
   0  15   3       21.31       23.52      5.04 o 
   1  15   3        8.84       11.37      1.68 o 
   2  15   3      150.16      151.22      4.72 o 
   3  15   3      330.82      316.96      8.20 o 
   4  15   3      113.69      116.99      4.98 o 
  -4  16   3      119.75      109.74      6.55 o 
  -3  16   3       96.17       96.12      3.52 o 
  -2  16   3      123.06      125.64      4.23 o 
  -1  16   3        0.38        1.04      1.39 o 
   0  16   3       39.33       38.75      3.79 o 
   1  16   3       24.99       29.46      2.50 o 
   2  16   3      356.35      354.46     11.89 o 
   3  16   3       56.72       59.33      2.44 o 
   4  16   3      108.64      108.86      4.95 o 
  -4  17   3       18.70       17.74      3.29 o 
  -3  17   3       24.19       26.56      1.84 o 
  -2  17   3       11.91       11.91      1.57 o 
  -1  17   3       45.39       43.82      4.37 o 
   0  17   3       26.75       21.31      2.37 o 
   1  17   3       68.93       74.17      4.80 o 
   2  17   3        6.91        4.29      1.69 o 
   3  17   3      255.88      255.56      6.56 o 
   4  17   3       54.33       52.23      3.72 o 
  -4  18   3       86.23       77.00      5.67 o 
  -3  18   3       88.06       90.34      4.84 o 
  -2  18   3      337.21      348.36     12.14 o 
  -1  18   3       67.78       72.44      5.03 o 
   0  18   3       63.17       61.18      3.51 o 
   1  18   3      293.48      274.96     10.63 o 
   2  18   3       38.19       30.44      3.32 o 
   3  18   3      190.76      197.98      8.86 o 
   4  18   3       87.88       81.28      4.48 o 
  -3  19   3       30.89       32.94      2.64 o 
  -2  19   3       83.84       78.88      4.92 o 
  -1  19   3       32.07       27.31      3.60 o 
   0  19   3       68.81       62.91      4.01 o 
   1  19   3       84.60       88.30      5.48 o 
   2  19   3       39.62       35.65      3.67 o 
   3  19   3       38.63       36.22      2.82 o 
  -3  20   3       23.29       23.50      2.44 o 
  -2  20   3       15.60       16.31      2.61 o 
  -1  20   3       48.52       54.77      4.60 o 
   0  20   3       99.43      104.62      5.41 o 
   1  20   3        0.45        0.47      1.64 o 
   2  20   3       25.37       22.99      3.21 o 
   3  20   3       97.77       93.25      4.12 o 
  -3  21   3        3.13        4.20      1.51 o 
  -2  21   3       27.40       24.31      3.20 o 
  -1  21   3       36.50       40.77      4.46 o 
   0  21   3        9.74        8.11      1.90 o 
   1  21   3       34.67       33.69      3.96 o 
   2  21   3       65.89       62.06      4.67 o 
   3  21   3       34.41       30.29      2.68 o 
  -2  22   3       27.88       25.88      3.46 o 
  -1  22   3      109.04       99.46      6.41 o 
   0  22   3      172.24      184.95      6.69 o 
   1  22   3        1.07        1.35      2.00 o 
   2  22   3       12.88       10.75      2.50 o 
  -2  23   3        6.35        6.02      2.21 o 
  -1  23   3       10.61        9.01      2.77 o 
   0  23   3       92.25       98.74      5.29 o 
   1  23   3       21.23       19.02      3.38 o 
   2  23   3       30.20       30.18      3.84 o 
  -1  24   3       57.25       45.26      5.10 o 
   0  24   3       22.23       19.99      2.73 o 
   1  24   3       33.38       27.69      4.18 o 
  -2 -21   4      109.76      127.92      6.90 o 
   2 -21   4       11.92        3.60      2.42 o 
  -2 -20   4      131.90      144.00      7.08 o 
   2 -20   4       37.92       40.80      4.76 o 
  -3 -19   4        1.55        0.56      1.59 o 
  -2 -19   4       35.62       38.11      3.85 o 
  -1 -19   4       21.79       26.34      3.41 o 
   2 -19   4        4.90        2.83      1.84 o 
   3 -19   4        0.06       -0.33      1.22 o 
  -3 -18   4        8.72        8.26      2.11 o 
  -2 -18   4       30.25       26.50      3.23 o 
  -1 -18   4       51.30       58.21      4.34 o 
   2 -18   4      160.43      162.60      5.64 o 
   3 -18   4       54.81       56.02      7.16 o 
  -4 -17   4       28.74       31.00      3.41 o 
  -3 -17   4      121.64      126.39      6.18 o 
  -2 -17   4       97.54      102.13      5.43 o 
  -1 -17   4        7.54        6.60      1.91 o 
   1 -17   4        1.00        0.37      1.51 o 
   2 -17   4       32.30       27.27      2.47 o 
   3 -17   4        2.14        1.20      1.22 o 
  -4 -16   4       57.91       55.89      3.89 o 
  -3 -16   4       21.95       15.47      2.44 o 
  -2 -16   4       55.27       52.03      3.88 o 
  -1 -16   4      125.66      126.36      5.94 o 
   1 -16   4       31.75       34.28      3.66 o 
   2 -16   4       22.20       23.67      2.31 o 
   3 -16   4       16.03       16.02      2.01 o 
   4 -16   4       32.15       30.53      2.60 o 
  -4 -15   4        1.82        1.69      1.38 o 
  -3 -15   4       20.54       18.87      2.59 o 
  -2 -15   4       33.93       29.47      3.10 o 
  -1 -15   4       10.92       11.02      2.05 o 
   1 -15   4       10.30       12.11      2.75 o 
   2 -15   4      120.37      124.56      4.51 o 
   3 -15   4       14.77       12.17      1.71 o 
   4 -15   4       27.39       25.39      2.28 o 
  -4 -14   4       22.93       20.52      2.50 o 
  -3 -14   4      181.13      167.20      6.92 o 
  -2 -14   4       75.32       78.96      4.39 o 
  -1 -14   4       71.40       79.14      4.48 o 
   0 -14   4      175.02      176.52      7.15 o 
   1 -14   4       99.23       99.29      3.84 o 
   2 -14   4      229.96      230.82     10.50 o 
   3 -14   4      150.45      157.39      7.72 o 
   4 -14   4       93.50       98.99      3.92 o 
  -4 -13   4       70.52       72.46      4.01 o 
  -3 -13   4      111.55      123.65      5.33 o 
  -2 -13   4      106.56       99.55      4.85 o 
  -1 -13   4       33.78       35.11      2.98 o 
   0 -13   4       61.62       61.76      3.93 o 
   1 -13   4      149.12      150.60      4.91 o 
   2 -13   4       31.10       27.79      3.00 o 
   3 -13   4        9.30        9.22      1.46 o 
   4 -13   4       54.36       51.31      5.39 o 
  -5 -12   4        7.88        7.00      1.73 o 
  -4 -12   4       18.85       18.74      2.26 o 
  -3 -12   4       13.56       13.90      2.03 o 
  -2 -12   4      164.10      165.04      6.42 o 
  -1 -12   4       86.14       86.90      4.51 o 
   0 -12   4      165.01      178.08      7.03 o 
   1 -12   4       23.42       23.07      2.00 o 
   2 -12   4      297.08      301.07      7.57 o 
   3 -12   4      189.90      195.03      5.61 o 
   4 -12   4       96.06       90.07      3.59 o 
  -5 -11   4       48.43       50.05      3.20 o 
  -4 -11   4       67.91       62.61      3.56 o 
  -3 -11   4       70.54       69.78      3.70 o 
  -2 -11   4      233.30      204.32      7.52 o 
  -1 -11   4      113.55       89.92      4.41 o 
   0 -11   4       30.16       35.71      2.74 o 
   1 -11   4      793.52      804.91     16.42 o 
   2 -11   4      115.13      116.92      3.97 o 
   3 -11   4       18.29       17.47      1.78 o 
   4 -11   4       58.77       52.60      2.68 o 
   5 -11   4       75.78       80.36      3.09 o 
  -5 -10   4       33.84       30.83      2.58 o 
  -4 -10   4       34.06       26.86      2.37 o 
  -3 -10   4       25.22       24.96      2.24 o 
  -2 -10   4       70.07       93.88      4.42 o 
  -1 -10   4      433.65      433.06     13.22 o 
   0 -10   4       63.23       67.62      2.67 o 
   1 -10   4     1557.65     1559.58     29.41 o 
   2 -10   4       88.30       85.30      3.29 o 
   3 -10   4       79.23       80.53      7.99 o 
   4 -10   4       36.97       35.17      2.18 o 
   5 -10   4       66.11       67.02      2.69 o 
  -5  -9   4      118.94      121.35      4.92 o 
  -4  -9   4       78.32       82.02      3.87 o 
  -3  -9   4       12.47       12.81      1.76 o 
  -2  -9   4      470.01      489.03     14.29 o 
  -1  -9   4       47.96       51.33      3.14 o 
   0  -9   4      232.90      228.55      5.61 o 
   1  -9   4      533.12      521.89     17.71 o 
   2  -9   4       35.22       39.52      2.19 o 
   3  -9   4       81.25       79.80      5.33 o 
   4  -9   4       21.82       25.10      1.94 o 
   5  -9   4       31.86       32.19      4.40 o 
  -5  -8   4        4.65        1.97      1.30 o 
  -4  -8   4       55.40       57.09      3.13 o 
  -3  -8   4       58.25       59.27      3.19 o 
  -2  -8   4       34.31       38.64      2.58 o 
  -1  -8   4       32.80       30.00      2.39 o 
   0  -8   4      281.98      266.48      5.19 o 
   1  -8   4      485.03      491.53     10.66 o 
   2  -8   4      394.93      394.41      8.91 o 
   3  -8   4      225.49      217.75      5.80 o 
   4  -8   4       50.90       51.09      2.41 o 
   5  -8   4        4.86        4.62      1.61 o 
  -5  -7   4       71.78       65.14      3.43 o 
  -4  -7   4       43.63       44.33      2.73 o 
  -3  -7   4      112.62      109.74      3.18 o 
  -2  -7   4       68.47       59.68      3.17 o 
  -1  -7   4      295.91      306.95      9.74 o 
   0  -7   4      515.57      485.79      8.46 o 
   1  -7   4      118.60      109.47      3.57 o 
   2  -7   4      301.89      303.47      8.78 o 
   3  -7   4        2.64        2.50      0.81 o 
   4  -7   4       79.87       80.85      2.99 o 
   5  -7   4        8.85        9.56      1.98 o 
  -5  -6   4       13.80       12.93      1.88 o 
  -4  -6   4      211.05      211.95      7.14 o 
  -3  -6   4      169.77      159.25      5.68 o 
  -2  -6   4      143.69      141.23      5.22 o 
  -1  -6   4       28.38       27.44      2.22 o 
   0  -6   4     1231.07     1276.23     20.00 o 
   1  -6   4       39.74       35.96      2.63 o 
   2  -6   4      937.21      878.03     17.32 o 
   3  -6   4       32.80       34.00      2.54 o 
   4  -6   4      157.76      161.27      4.47 o 
   5  -6   4       17.86       18.07      2.44 o 
  -5  -5   4       20.01       20.05      2.17 o 
  -4  -5   4       37.78       39.84      2.61 o 
  -3  -5   4      228.75      227.12      7.54 o 
  -2  -5   4       84.25       78.52      2.51 o 
  -1  -5   4      321.67      319.64     10.13 o 
   0  -5   4      126.94      120.39      3.47 o 
   1  -5   4        2.47        1.77      0.67 o 
   2  -5   4      365.27      380.94     14.52 o 
   3  -5   4       97.19      101.12      3.26 o 
   4  -5   4       35.88       32.70      2.48 o 
   5  -5   4      100.21      116.03      5.43 o 
  -5  -4   4        0.30        0.01      1.14 o 
  -4  -4   4      110.57      115.36      4.65 o 
  -3  -4   4       91.33       91.90      4.00 o 
  -2  -4   4       96.07       98.67      3.92 o 
  -1  -4   4      384.35      378.89     11.38 o 
   0  -4   4      207.06      189.32      4.64 o 
   1  -4   4      328.16      347.41      7.76 o 
   2  -4   4      264.17      248.42      6.13 o 
   3  -4   4      188.54      179.64      4.74 o 
   4  -4   4       30.11       33.95      1.83 o 
   5  -4   4       65.72       71.09      4.01 o 
  -5  -3   4       95.88       99.35      4.37 o 
  -4  -3   4       78.09       74.11      3.60 o 
  -3  -3   4      209.00      207.71      4.99 o 
  -2  -3   4       17.73       17.80      1.80 o 
  -1  -3   4       20.62       21.81      2.41 o 
   0  -3   4       48.62       45.36      2.63 o 
   1  -3   4       17.75       16.77      1.41 o 
   2  -3   4      129.46      139.54      3.36 o 
   3  -3   4       96.92       90.61      2.65 o 
   4  -3   4       20.56       20.79      1.41 o 
   5  -3   4      118.38      124.06      5.63 o 
  -5  -2   4       18.50       19.14      2.19 o 
  -4  -2   4       46.11       42.34      2.67 o 
  -3  -2   4       28.64       31.33      1.64 o 
  -2  -2   4      180.48      179.23      6.05 o 
  -1  -2   4      238.76      252.29      8.25 o 
   0  -2   4       87.23       89.04      3.78 o 
   1  -2   4      199.84      177.58      3.82 o 
   2  -2   4       41.16       29.67      1.43 o 
   3  -2   4      465.03      449.37      8.22 o 
   4  -2   4      116.73      115.24      3.09 o 
   5  -2   4       82.00       87.87      5.78 o 
  -5  -1   4      111.80      114.06      4.81 o 
  -4  -1   4       71.74       71.69      3.44 o 
  -3  -1   4      141.62      152.77      3.87 o 
  -2  -1   4      240.42      245.87      7.90 o 
  -1  -1   4       41.68       38.18      2.36 o 
   0  -1   4       13.18       12.51      1.54 o 
   1  -1   4        0.73        0.25      0.63 o 
   2  -1   4       78.14       85.49      2.46 o 
   3  -1   4       15.97       17.37      1.27 o 
   4  -1   4        3.34        2.93      0.67 o 
   5  -1   4       99.02       95.92      3.96 o 
  -5   0   4      103.14      121.29      5.22 o 
  -4   0   4       22.62       22.07      2.21 o 
  -3   0   4      313.92      323.19      6.78 o 
  -1   0   4      240.22      241.11      7.82 o 
   0   0   4       95.43      105.67      1.93 o 
   1   0   4      296.28      319.74      5.95 o 
   2   0   4      105.67      115.18      2.95 o 
   3   0   4        5.36        6.30      0.82 o 
   4   0   4      206.23      194.78      4.23 o 
   5   0   4       20.73       17.16      1.96 o 
  -5   1   4      105.93      103.69      4.96 o 
  -4   1   4       73.00       68.86      3.66 o 
  -3   1   4      149.05      158.65      3.82 o 
  -2   1   4      246.36      244.85      7.92 o 
  -1   1   4       43.55       39.78      1.90 o 
   0   1   4       11.97       11.03      0.65 o 
   1   1   4        0.75        0.54      0.50 o 
   2   1   4       78.47       89.97      2.49 o 
   3   1   4       16.40       17.25      1.69 o 
   4   1   4        2.84        2.10      0.63 o 
   5   1   4       95.23       96.68      6.23 o 
  -5   2   4       19.38       22.16      2.65 o 
  -4   2   4       45.38       45.95      3.00 o 
  -3   2   4       31.67       35.16      1.79 o 
  -2   2   4      178.91      161.43      5.99 o 
  -1   2   4      242.74      265.77      6.12 o 
   0   2   4       85.50       88.22      1.79 o 
   1   2   4      205.86      182.27      3.90 o 
   2   2   4       38.73       33.31      1.97 o 
   3   2   4      473.10      461.90      8.26 o 
   4   2   4      113.95      114.57      3.36 o 
   5   2   4       80.88       87.06      4.99 o 
  -5   3   4       97.29      101.34      5.01 o 
  -4   3   4       79.36       79.50      4.06 o 
  -3   3   4      203.83      216.11      4.80 o 
  -2   3   4       15.69       11.80      1.59 o 
  -1   3   4       22.67       24.50      1.59 o 
   0   3   4       50.91       48.22      1.30 o 
   1   3   4       18.13       16.93      1.97 o 
   2   3   4      128.88      138.01      5.19 o 
   3   3   4       98.68       91.04      2.64 o 
   4   3   4       21.39       19.47      1.98 o 
   5   3   4      121.05      126.37      4.81 o 
  -5   4   4        0.45        1.87      1.51 o 
  -4   4   4      106.54      116.06      5.25 o 
  -3   4   4       91.81       93.58      4.32 o 
  -2   4   4       94.24       84.91      9.79 o 
  -1   4   4      380.85      380.85      6.67 o 
   0   4   4      203.41      187.37      3.05 o 
   1   4   4      337.53      348.48      6.07 o 
   2   4   4      274.10      263.80      5.25 o 
   3   4   4      188.48      175.49      4.48 o 
   4   4   4       28.31       31.25      2.32 o 
   5   4   4       65.65       60.78      3.32 o 
  -5   5   4       20.17       23.45      2.91 o 
  -4   5   4       39.49       37.48      3.02 o 
  -3   5   4      231.84      231.79      8.12 o 
  -2   5   4       84.27       78.11      2.68 o 
  -1   5   4      329.10      335.47     13.25 o 
   0   5   4      124.68      126.08      2.39 o 
   1   5   4        2.48        2.21      0.85 o 
   2   5   4      366.08      376.58      7.09 o 
   3   5   4       98.16       96.05      2.76 o 
   4   5   4       35.18       37.79      3.03 o 
   5   5   4       99.09      113.87      4.99 o 
  -5   6   4       13.25       12.84      2.47 o 
  -4   6   4      216.23      205.91      7.98 o 
  -3   6   4      164.83      148.92      6.16 o 
  -2   6   4      141.83      135.88      6.10 o 
  -1   6   4       28.10       28.33      1.77 o 
   0   6   4     1245.64     1313.88     17.56 o 
   1   6   4       45.89       45.25      1.59 o 
   2   6   4      931.42      882.17     14.55 o 
   3   6   4       28.03       28.60      1.53 o 
   4   6   4      155.70      161.77      5.46 o 
   5   6   4       17.11       15.35      2.09 o 
  -5   7   4       74.16       67.57      4.53 o 
  -4   7   4       41.68       39.36      3.31 o 
  -3   7   4      107.64      108.53      5.10 o 
  -2   7   4       67.16       57.74      2.40 o 
  -1   7   4      290.43      305.92      7.09 o 
   0   7   4      521.39      494.23      7.49 o 
   1   7   4      120.25      113.48      2.67 o 
   2   7   4      302.20      298.94      6.02 o 
   3   7   4        2.40        2.40      0.77 o 
   4   7   4       81.70       80.94      3.68 o 
   5   7   4        9.50        8.53      2.27 o 
  -5   8   4        4.19        2.60      1.90 o 
  -4   8   4       55.22       60.08      4.03 o 
  -3   8   4       61.72       56.78      3.68 o 
  -2   8   4       31.64       36.26      2.65 o 
  -1   8   4       34.67       36.88      1.96 o 
   0   8   4      271.81      256.69      7.48 o 
   1   8   4      487.00      497.60      7.92 o 
   2   8   4      397.48      391.71      7.46 o 
   3   8   4      225.05      223.78      4.92 o 
   4   8   4       51.39       52.70      3.08 o 
   5   8   4        4.95        3.60      1.61 o 
  -5   9   4      119.93      100.07      5.96 o 
  -4   9   4       76.53       77.08      4.74 o 
  -3   9   4       14.66       17.60      1.28 o 
  -2   9   4      477.15      472.85     10.25 o 
  -1   9   4       47.15       55.06      2.45 o 
   0   9   4      230.60      213.94      5.95 o 
   1   9   4      530.77      529.69      8.22 o 
   2   9   4       35.32       39.93      1.83 o 
   3   9   4       79.89       77.94      2.57 o 
   4   9   4       20.74       17.66      2.12 o 
   5   9   4       30.03       25.77      3.09 o 
  -5  10   4       33.98       28.78      3.73 o 
  -4  10   4       33.70       33.51      3.59 o 
  -3  10   4       25.28       24.04      1.46 o 
  -2  10   4       74.42       93.15      6.03 o 
  -1  10   4      428.53      428.27      9.56 o 
   0  10   4       65.48       68.41      3.08 o 
   1  10   4     1538.81     1548.96     21.13 o 
   2  10   4       96.62       86.67      2.74 o 
   3  10   4       78.50       77.87      2.61 o 
   4  10   4       41.32       42.31      2.92 o 
   5  10   4       65.28       73.58      3.98 o 
  -5  11   4       45.12       43.03      4.54 o 
  -4  11   4       68.64       66.12      4.66 o 
  -3  11   4       72.81       62.76      4.21 o 
  -2  11   4      225.72      209.73      5.58 o 
  -1  11   4      111.09       91.48      5.40 o 
   0  11   4       28.60       35.48      2.56 o 
   1  11   4      795.46      797.91     13.75 o 
   2  11   4      114.63      110.93      3.26 o 
   3  11   4       17.86       18.81      1.52 o 
   4  11   4       59.39       57.84      3.34 o 
   5  11   4       77.20       87.98      4.43 o 
  -5  12   4        8.48        6.51      2.57 o 
  -4  12   4       18.41       20.72      3.16 o 
  -3  12   4       13.10       16.75      1.57 o 
  -2  12   4      166.55      156.94      4.74 o 
  -1  12   4       91.10       92.79      3.47 o 
   0  12   4      167.73      179.43      5.73 o 
   1  12   4       20.84       19.54      2.02 o 
   2  12   4      285.75      290.18      8.69 o 
   3  12   4      188.56      182.59      4.55 o 
   4  12   4       95.46       98.07      4.49 o 
  -4  13   4       71.58       68.43      5.05 o 
  -3  13   4      111.57      112.22      3.90 o 
  -2  13   4      107.97      104.16      3.75 o 
  -1  13   4       34.87       33.05      3.57 o 
   0  13   4       60.10       68.06      3.33 o 
   1  13   4      148.10      163.80      5.28 o 
   2  13   4       30.92       30.14      1.97 o 
   3  13   4        9.77        7.57      1.52 o 
   4  13   4       52.68       54.68      3.55 o 
  -4  14   4       21.39       19.25      3.32 o 
  -3  14   4      181.84      182.16      4.82 o 
  -2  14   4       74.84       78.46      3.31 o 
  -1  14   4       71.06       82.51      5.07 o 
   0  14   4      164.40      166.82      5.59 o 
   1  14   4      108.11       89.89      5.25 o 
   2  14   4      224.90      227.48      6.76 o 
   3  14   4      156.83      162.17      4.26 o 
   4  14   4       91.60       95.31      4.60 o 
  -4  15   4        1.78        0.41      2.13 o 
  -3  15   4       18.61       19.48      1.71 o 
  -2  15   4       33.23       39.00      2.94 o 
  -1  15   4       12.29       13.38      2.48 o 
   0  15   4       59.19       64.41      3.45 o 
   1  15   4       10.56       12.87      2.54 o 
   2  15   4      120.43      120.46      4.66 o 
   3  15   4       14.30       11.36      1.39 o 
   4  15   4       27.28       23.21      2.69 o 
  -4  16   4       59.40       57.58      5.06 o 
  -3  16   4       22.44       21.91      3.68 o 
  -2  16   4       53.99       59.66      4.14 o 
  -1  16   4      126.62      108.74      6.32 o 
   0  16   4      290.74      288.39      9.32 o 
   1  16   4       30.16       36.40      3.85 o 
   2  16   4       23.49       18.04      4.69 o 
   3  16   4       14.14       12.94      1.86 o 
   4  16   4       34.19       33.49      4.45 o 
  -4  17   4       28.95       32.53      4.44 o 
  -3  17   4      122.73      133.07      4.26 o 
  -2  17   4      101.57      100.42      5.60 o 
  -1  17   4        7.26        5.26      2.01 o 
   0  17   4       31.83       32.32      2.89 o 
   1  17   4        0.90        2.54      1.75 o 
   2  17   4       32.46       29.60      4.07 o 
   3  17   4        2.37        0.36      1.19 o 
  -3  18   4        7.49        6.13      1.59 o 
  -2  18   4       30.89       27.31      3.29 o 
  -1  18   4       50.62       60.54      4.96 o 
   0  18   4       64.67       72.78      3.91 o 
   1  18   4       47.98       42.09      4.41 o 
   2  18   4      165.62      158.33     10.37 o 
   3  18   4       52.55       49.95      3.15 o 
  -3  19   4        1.45        0.98      1.33 o 
  -2  19   4       34.18       25.01      3.22 o 
  -1  19   4       21.42       17.78      3.32 o 
   0  19   4       12.58       11.20      4.26 o 
   1  19   4        8.17        5.07      2.12 o 
   2  19   4        4.88        3.23      1.44 o 
   3  19   4        0.11        0.40      1.22 o 
  -2  20   4      131.59      131.25      6.84 o 
  -1  20   4       70.17       61.76      5.17 o 
   0  20   4       45.78       44.56      4.63 o 
   1  20   4      138.27      137.11      7.40 o 
   2  20   4       39.21       38.32      7.21 o 
  -2  21   4      108.66      115.93      6.54 o 
  -1  21   4       33.62       27.92      4.14 o 
   0  21   4       19.67       17.88      2.60 o 
   1  21   4        6.13        5.68      2.38 o 
   2  21   4       12.03        7.81      1.87 o 
  -1  22   4       61.22       68.49      5.64 o 
   0  22   4       36.96       38.01      3.49 o 
   1  22   4      118.91      115.87      7.09 o 
   0  23   4       13.53       13.39      2.44 o 
  -2 -19   5      146.60      156.14      7.52 o 
   2 -19   5       28.41       27.33      4.15 o 
  -2 -18   5        2.79        4.08      1.93 o 
   2 -18   5        3.15        2.05      1.98 o 
  -3 -17   5      111.90      119.17      6.27 o 
  -2 -17   5       91.08       96.87      5.57 o 
  -1 -17   5      429.63      448.18     15.09 o 
   2 -17   5        6.84       11.68      1.98 o 
   3 -17   5       93.48       98.61      4.50 o 
  -3 -16   5       39.08       42.76      3.77 o 
  -2 -16   5       10.28       12.37      2.38 o 
  -1 -16   5       43.26       41.97      3.82 o 
   2 -16   5       24.97       26.46      2.60 o 
   3 -16   5      159.21      154.90      5.94 o 
  -3 -15   5      117.20      118.26      5.87 o 
  -2 -15   5       62.82       64.76      4.40 o 
  -1 -15   5      162.48      172.52      7.68 o 
   2 -15   5       37.55       39.46      3.01 o 
   3 -15   5       11.10       15.50      2.07 o 
  -4 -14   5       58.11       60.65      4.16 o 
  -3 -14   5       68.01       66.26      4.21 o 
  -2 -14   5        9.30       10.74      2.15 o 
  -1 -14   5        0.91        0.52      1.27 o 
   2 -14   5       50.74       51.84      4.54 o 
   3 -14   5        4.07        5.90      1.42 o 
   4 -14   5       19.05       17.85      4.64 o 
  -4 -13   5      139.84      152.38      6.64 o 
  -3 -13   5       40.57       39.34      3.37 o 
  -2 -13   5      176.66      187.21      7.61 o 
  -1 -13   5      107.24      102.15      5.38 o 
   1 -13   5       69.39       68.60      4.55 o 
   2 -13   5       45.90       45.88      2.82 o 
   3 -13   5        6.80        7.65      1.57 o 
   4 -13   5       18.33       17.50      2.47 o 
  -4 -12   5        2.84        3.79      1.59 o 
  -3 -12   5       38.88       44.87      3.42 o 
  -2 -12   5       31.68       36.64      3.11 o 
  -1 -12   5       28.18       30.53      3.15 o 
   1 -12   5      148.94      145.85      5.00 o 
   2 -12   5       60.39       66.31      3.64 o 
   3 -12   5      231.81      240.34      6.93 o 
   4 -12   5       15.01       12.59      1.76 o 
  -4 -11   5       29.40       31.32      3.11 o 
  -3 -11   5       88.61       89.23      4.74 o 
  -2 -11   5       89.56       97.25      4.92 o 
  -1 -11   5       57.92       69.65      4.13 o 
   0 -11   5      243.56      261.29      9.48 o 
   1 -11   5       98.05       97.51      3.82 o 
   2 -11   5       99.49      101.88      3.98 o 
   3 -11   5       30.34       35.76      3.65 o 
   4 -11   5       24.19       19.82      2.85 o 
  -4 -10   5        6.24        5.65      1.73 o 
  -3 -10   5        1.58        0.49      1.20 o 
  -2 -10   5       33.53       39.40      3.06 o 
  -1 -10   5       17.44       21.10      2.51 o 
   0 -10   5      135.73      130.49      5.88 o 
   1 -10   5      118.16      132.32      6.58 o 
   2 -10   5      121.99      123.39      4.37 o 
   3 -10   5       25.54       29.29      5.70 o 
   4 -10   5      119.74      123.25      5.28 o 
  -4  -9   5       70.68       68.36      3.92 o 
  -3  -9   5      128.84      136.62      5.71 o 
  -2  -9   5      120.11      113.41      5.28 o 
  -1  -9   5       65.02       68.11      4.03 o 
   0  -9   5        4.28        5.49      1.46 o 
   1  -9   5      217.99      220.31      6.16 o 
   2  -9   5      143.86      138.71      4.54 o 
   3  -9   5       97.06       91.31      3.64 o 
   4  -9   5       31.80       29.98      2.35 o 
  -5  -8   5        7.62        6.66      1.81 o 
  -4  -8   5        9.89        8.53      1.27 o 
  -3  -8   5       51.32       45.88      3.15 o 
  -2  -8   5       73.51       68.36      3.85 o 
  -1  -8   5       31.77       39.04      2.97 o 
   0  -8   5      244.38      235.28      8.65 o 
   1  -8   5      206.00      212.58      9.87 o 
   2  -8   5       92.51       94.70      3.59 o 
   3  -8   5      233.65      228.54      6.28 o 
   4  -8   5      172.10      168.15      5.21 o 
  -5  -7   5       86.41       92.32      4.58 o 
  -4  -7   5      120.44      120.25      3.60 o 
  -3  -7   5       25.27       31.32      2.66 o 
  -2  -7   5       62.06       62.18      3.53 o 
  -1  -7   5      139.83      135.97      5.86 o 
   0  -7   5      362.21      334.70     10.94 o 
   1  -7   5      308.28      329.45      7.99 o 
   2  -7   5      102.06      105.96      3.81 o 
   3  -7   5      106.07      103.64      4.74 o 
   4  -7   5        5.25        6.99      1.27 o 
   5  -7   5       18.49       19.21      1.65 o 
  -5  -6   5        5.79        4.98      1.65 o 
  -4  -6   5       58.64       57.71      1.90 o 
  -3  -6   5       14.99       14.18      1.43 o 
  -2  -6   5       14.56       16.04      2.05 o 
  -1  -6   5       82.10       73.71      3.95 o 
   0  -6   5      284.97      300.17      9.79 o 
   1  -6   5      246.60      240.48      6.35 o 
   2  -6   5        4.88        1.64      1.77 o 
   3  -6   5      107.48       98.51      3.66 o 
   4  -6   5        9.59       12.71      1.54 o 
   5  -6   5       40.38       40.39      3.51 o 
  -5  -5   5       23.18       28.42      2.83 o 
  -4  -5   5       61.86       58.14      3.49 o 
  -3  -5   5       99.28       99.52      3.24 o 
  -2  -5   5       87.85       95.36      4.51 o 
  -1  -5   5       51.82       48.17      3.13 o 
   0  -5   5       49.19       50.31      3.20 o 
   1  -5   5      249.27      234.44      6.14 o 
   2  -5   5      190.86      174.90      5.08 o 
   3  -5   5       30.97       33.27      2.20 o 
   4  -5   5       71.00       64.85      2.85 o 
   5  -5   5      117.13      116.05      6.01 o 
  -5  -4   5       12.44       12.20      2.06 o 
  -4  -4   5       77.94       75.42      3.95 o 
  -3  -4   5       52.03       52.26      2.41 o 
  -2  -4   5       45.59       45.34      2.94 o 
  -1  -4   5      313.11      280.55      9.47 o 
   0  -4   5       86.10       81.16      3.03 o 
   1  -4   5       97.74       91.65      3.31 o 
   2  -4   5      180.53      163.62      4.77 o 
   3  -4   5      237.74      220.52      5.86 o 
   4  -4   5      118.98      115.15      3.84 o 
   5  -4   5       33.64       38.14      3.40 o 
  -5  -3   5       92.31       97.63      4.85 o 
  -4  -3   5        3.32        3.16      1.42 o 
  -3  -3   5      267.91      276.42      6.50 o 
  -2  -3   5       13.91       10.79      1.78 o 
  -1  -3   5     1204.05     1191.87     32.60 o 
   0  -3   5      458.20      454.97     10.17 o 
   1  -3   5       92.81       86.74      4.35 o 
   2  -3   5       23.54       19.22      1.74 o 
   3  -3   5       33.63       32.15      3.02 o 
   4  -3   5      129.74      127.69      4.01 o 
   5  -3   5       18.73       15.22      2.62 o 
  -5  -2   5        9.01       10.62      2.08 o 
  -4  -2   5       86.27       80.90      4.33 o 
  -3  -2   5       42.10       37.53      2.04 o 
  -2  -2   5        0.90        0.95      1.07 o 
  -1  -2   5      355.75      341.79      8.27 o 
   0  -2   5       82.97       74.62      3.87 o 
   1  -2   5      108.45      120.52      6.15 o 
   2  -2   5       66.52       53.90      2.09 o 
   3  -2   5       37.83       38.20      1.88 o 
   4  -2   5       41.96       43.41      1.97 o 
   5  -2   5       86.30       83.61      5.03 o 
  -5  -1   5       39.90       42.21      3.30 o 
  -4  -1   5       96.09      104.49      4.91 o 
  -3  -1   5       56.40       58.21      2.44 o 
  -2  -1   5      749.96      762.65     15.17 o 
  -1  -1   5      105.53      103.57      3.20 o 
   0  -1   5      324.32      323.94      7.49 o 
   1  -1   5       70.18       81.99      2.49 o 
   2  -1   5      113.65      109.20      3.08 o 
   3  -1   5       86.19       81.20      2.68 o 
   4  -1   5        1.39        2.12      0.78 o 
   5  -1   5        2.73        2.27      1.27 o 
  -5   0   5       20.44       20.18      2.62 o 
  -4   0   5        3.96        5.83      1.62 o 
  -3   0   5        2.71        2.08      0.92 o 
  -2   0   5      176.07      179.14      4.96 o 
  -1   0   5        6.57       10.33      1.66 o 
   0   0   5      183.50      186.68      5.04 o 
   1   0   5       78.69       48.42      1.89 o 
   2   0   5      216.34      197.32      4.51 o 
   3   0   5       10.69       14.58      1.35 o 
   4   0   5      433.65      434.51      8.28 o 
   5   0   5       97.70      115.40      5.82 o 
  -5   1   5       43.15       44.58      3.49 o 
  -4   1   5       96.37      102.45      4.95 o 
  -3   1   5       60.10       57.01      3.95 o 
  -2   1   5      738.37      742.27     15.14 o 
  -1   1   5       98.09       94.74      4.20 o 
   0   1   5      320.60      316.48      6.20 o 
   1   1   5       68.60       82.42      3.71 o 
   2   1   5      116.41      110.03      3.09 o 
   3   1   5       89.07       83.99      2.73 o 
   4   1   5        1.63        1.49      0.74 o 
   5   1   5        3.06        2.09      1.35 o 
  -5   2   5        8.71        7.19      2.06 o 
  -4   2   5       86.07       92.35      4.69 o 
  -3   2   5       41.93       37.43      1.97 o 
  -2   2   5        0.93        1.24      1.41 o 
  -1   2   5      354.01      336.18      7.97 o 
   0   2   5       85.21       74.78      2.07 o 
   1   2   5      106.24      115.85      3.12 o 
   2   2   5       70.33       55.95      2.13 o 
   3   2   5       36.14       34.71      1.82 o 
   4   2   5       37.80       36.75      1.89 o 
   5   2   5       90.57       93.20      4.30 o 
  -5   3   5       93.03       94.96      5.19 o 
  -4   3   5        3.82        4.88      1.58 o 
  -3   3   5      264.49      263.68      6.43 o 
  -2   3   5       13.41       12.67      1.44 o 
  -1   3   5     1193.43     1205.63     23.14 o 
   0   3   5      472.04      480.26      6.52 o 
   1   3   5       93.29       81.48      2.55 o 
   2   3   5       26.91       25.45      2.29 o 
   3   3   5       31.14       31.78      1.76 o 
   4   3   5      127.73      127.25      3.47 o 
   5   3   5       19.52       20.02      2.58 o 
  -5   4   5       13.08       11.48      2.39 o 
  -4   4   5       77.60       66.56      4.19 o 
  -3   4   5       51.38       50.46      2.27 o 
  -2   4   5       45.87       46.66      2.31 o 
  -1   4   5      312.25      286.70      7.09 o 
   0   4   5       82.75       80.98      2.18 o 
   1   4   5       94.18       92.91      2.78 o 
   2   4   5      176.98      160.88      4.01 o 
   3   4   5      238.47      218.14      5.78 o 
   4   4   5      119.62      118.32      3.28 o 
   5   4   5       31.77       34.89      3.96 o 
  -5   5   5       22.80       27.61      3.37 o 
  -4   5   5       62.82       60.60      4.09 o 
  -3   5   5      100.27       99.18      3.23 o 
  -2   5   5       89.12      100.19      5.20 o 
  -1   5   5       45.63       44.21      3.08 o 
   0   5   5       45.18       47.84      2.02 o 
   1   5   5      243.31      238.80      5.14 o 
   2   5   5      194.32      177.26      4.32 o 
   3   5   5       32.71       30.57      1.76 o 
   4   5   5       73.69       66.43      2.38 o 
   5   5   5      116.63      126.85      5.24 o 
  -5   6   5        5.83        3.92      2.16 o 
  -4   6   5       58.39       56.53      4.13 o 
  -3   6   5       14.71       13.64      1.39 o 
  -2   6   5       14.53       15.58      1.57 o 
  -1   6   5       83.62       72.13      4.66 o 
   0   6   5      279.86      283.80      5.99 o 
   1   6   5      248.84      245.41      5.30 o 
   2   6   5        4.13        1.55      0.75 o 
   3   6   5      113.31      104.50      3.16 o 
   4   6   5       11.06       10.82      2.06 o 
   5   6   5       40.04       37.96      3.22 o 
  -5   7   5       85.08       82.14      5.52 o 
  -4   7   5      120.18      122.06      6.22 o 
  -3   7   5       26.69       32.03      1.95 o 
  -2   7   5       57.40       58.32      2.66 o 
  -1   7   5      144.78      150.40      4.79 o 
   0   7   5      349.82      334.29      6.76 o 
   1   7   5      315.74      321.69     16.89 o 
   2   7   5      101.45      106.61      3.23 o 
   3   7   5      107.09      103.09      5.17 o 
   4   7   5        4.64        4.54      0.96 o 
   5   7   5       17.81       17.19      2.43 o 
  -5   8   5        8.19        6.54      2.42 o 
  -4   8   5       10.33       11.64      2.57 o 
  -3   8   5       52.30       43.72      2.20 o 
  -2   8   5       74.01       69.36      4.28 o 
  -1   8   5       30.95       35.09      2.83 o 
   0   8   5      249.00      250.60      5.54 o 
   1   8   5      201.70      206.72      6.09 o 
   2   8   5       94.02       92.50      3.64 o 
   3   8   5      226.90      224.84      5.28 o 
   4   8   5      175.48      182.02      4.37 o 
  -4   9   5       72.88       70.42      4.91 o 
  -3   9   5      127.32      121.52      3.87 o 
  -2   9   5      121.98      120.67      4.03 o 
  -1   9   5       69.11       77.21      3.17 o 
   0   9   5        4.58        3.52      0.96 o 
   1   9   5      224.40      224.13      6.41 o 
   2   9   5      139.75      130.93      5.51 o 
   3   9   5       97.46       94.27      3.09 o 
   4   9   5       30.45       26.69      1.68 o 
  -4  10   5        6.55        6.10      2.27 o 
  -3  10   5        1.69        1.93      0.98 o 
  -2  10   5       32.93       30.91      3.21 o 
  -1  10   5       17.77       16.09      1.77 o 
   0  10   5      134.93      131.04      3.81 o 
   1  10   5      122.03      125.00      4.57 o 
   2  10   5      121.22      123.97      3.65 o 
   3  10   5       28.50       29.57      1.97 o 
   4  10   5      116.80      117.23      3.38 o 
  -4  11   5       28.00       30.88      3.92 o 
  -3  11   5       87.75       92.75      3.35 o 
  -2  11   5       90.76       92.63      3.63 o 
  -1  11   5       60.60       68.68      4.75 o 
   0  11   5      251.20      261.69      5.99 o 
   1  11   5       92.06       94.45      3.97 o 
   2  11   5       97.98      102.37      4.15 o 
   3  11   5       28.21       32.22      4.02 o 
   4  11   5       24.47       17.48      2.33 o 
  -4  12   5        3.22        5.65      2.50 o 
  -3  12   5       39.78       42.50      3.38 o 
  -2  12   5       31.37       28.69      2.59 o 
  -1  12   5       28.27       30.90      3.69 o 
   0  12   5      155.91      158.80      5.51 o 
   1  12   5      153.16      157.55      5.37 o 
   2  12   5       62.06       64.96      3.32 o 
   3  12   5      232.10      244.92      5.78 o 
   4  12   5       13.40       12.86      1.33 o 
  -4  13   5      136.60      143.21      7.73 o 
  -3  13   5       44.34       47.84      2.51 o 
  -2  13   5      180.27      186.99      7.26 o 
  -1  13   5      107.66      110.78      6.32 o 
   0  13   5      519.19      568.62     13.12 o 
   1  13   5       64.00       67.05      3.50 o 
   2  13   5       47.74       46.36      2.99 o 
   3  13   5        5.89        7.18      1.52 o 
   4  13   5       19.37       17.81      1.51 o 
  -4  14   5       57.21       66.45      5.40 o 
  -3  14   5       67.13       55.42      4.76 o 
  -2  14   5        9.55       10.52      2.21 o 
  -1  14   5        0.78        0.59      1.46 o 
   0  14   5      475.28      491.08     14.57 o 
   1  14   5       98.15       95.16      4.23 o 
   2  14   5       50.29       46.15      3.09 o 
   3  14   5        3.88        3.44      1.35 o 
   4  14   5       20.31       19.47      1.58 o 
  -3  15   5      115.96      112.40      3.99 o 
  -2  15   5       63.27       65.59      4.59 o 
  -1  15   5      164.42      181.22      8.51 o 
   0  15   5       25.45       26.99      2.73 o 
   1  15   5      148.07      158.29     10.30 o 
   2  15   5       36.47       34.98      2.92 o 
   3  15   5       12.02       14.65      2.03 o 
  -3  16   5       38.79       43.93      6.44 o 
  -2  16   5       10.24        9.73      2.28 o 
  -1  16   5       44.26       40.61      4.47 o 
   0  16   5       21.32       19.85      2.41 o 
   1  16   5       72.99       72.20      3.84 o 
   2  16   5       24.55       24.04      4.01 o 
   3  16   5      156.60      161.34      5.72 o 
  -3  17   5      107.78      111.91      5.12 o 
  -2  17   5       91.67       87.87      5.62 o 
  -1  17   5      421.64      434.71     15.73 o 
   0  17   5       18.25       14.79      2.25 o 
   1  17   5       32.07       26.13      2.71 o 
   2  17   5        8.32        7.72      1.82 o 
   3  17   5       94.87      103.62      4.52 o 
  -2  18   5        2.89        0.60      1.71 o 
  -1  18   5      151.53      151.34      8.16 o 
   0  18   5       36.28       32.41      3.12 o 
   1  18   5       27.66       24.17      2.75 o 
   2  18   5        3.35        2.98      1.50 o 
  -2  19   5      142.40      129.07      7.11 o 
  -1  19   5      105.84      105.05      6.84 o 
   0  19   5      102.91      105.27      5.05 o 
   1  19   5       83.78       85.78      4.49 o 
   2  19   5       27.18       26.82      3.41 o 
  -1  20   5        5.33        7.34      2.78 o 
   0  20   5       25.03       23.71      2.91 o 
   1  20   5       27.63       25.52      3.87 o 
  -1  21   5        2.18        1.73      2.30 o 
   0  21   5       30.54       28.04      3.16 o 
  -2 -17   6        3.48        4.81      2.18 o 
   2 -17   6      187.00      194.89      9.92 o 
  -2 -16   6      147.41      169.33      7.86 o 
   2 -16   6       41.93       44.39      5.25 o 
  -2 -15   6       52.19       57.73      4.49 o 
   2 -15   6       48.27       41.60      4.91 o 
  -3 -14   6       31.62       31.76      3.62 o 
  -2 -14   6        6.72        8.37      2.17 o 
   2 -14   6       57.21       58.96      5.05 o 
   3 -14   6       16.69       16.62      4.42 o 
  -3 -13   6       14.89       12.12      2.45 o 
  -2 -13   6       23.12       19.01      2.84 o 
  -1 -13   6       98.39      100.92      5.73 o 
   2 -13   6       37.57       37.02      3.04 o 
   3 -13   6      185.53      206.16      6.58 o 
  -3 -12   6       80.29       83.53      5.03 o 
  -2 -12   6       23.20       22.47      2.92 o 
  -1 -12   6      104.32      112.35      5.86 o 
   2 -12   6       73.55       80.53      3.84 o 
   3 -12   6       11.46       10.55      1.85 o 
  -3 -11   6       24.86       25.85      3.15 o 
  -2 -11   6       53.27       54.94      4.03 o 
  -1 -11   6       77.90       73.48      4.65 o 
   2 -11   6      309.45      322.29      8.69 o 
   3 -11   6        6.13        4.99      1.39 o 
  -4 -10   6       38.73       38.61      3.49 o 
  -3 -10   6       67.62       72.05      4.47 o 
  -2 -10   6       25.55       32.74      3.45 o 
  -1 -10   6       28.95       25.82      3.05 o 
   2 -10   6       41.98       42.80      2.96 o 
   3 -10   6       15.50       15.60      2.01 o 
  -4  -9   6       64.23       59.69      2.88 o 
  -3  -9   6       42.47       37.92      3.70 o 
  -2  -9   6       50.33       61.26      4.08 o 
  -1  -9   6      104.06      116.72      5.79 o 
   1  -9   6      216.50      225.89      9.53 o 
   2  -9   6      114.63      123.80      4.55 o 
   3  -9   6       48.19       45.72      3.05 o 
   4  -9   6       80.32       80.55      3.66 o 
  -4  -8   6      142.93      138.69      4.32 o 
  -3  -8   6       69.14       75.17      4.47 o 
  -2  -8   6       59.74       61.39      4.09 o 
  -1  -8   6       54.59       55.15      3.91 o 
   1  -8   6       35.60       33.58      4.01 o 
   2  -8   6       74.30       70.99      3.38 o 
   3  -8   6       32.36       36.05      2.73 o 
   4  -8   6        3.05        3.75      1.24 o 
  -4  -7   6        7.16        6.16      1.25 o 
  -3  -7   6       15.50       15.59      2.50 o 
  -2  -7   6      117.55      103.68      5.40 o 
  -1  -7   6      111.18      112.26      5.53 o 
   1  -7   6       58.22       57.14      4.46 o 
   2  -7   6      169.74      162.25      5.32 o 
   3  -7   6      114.08      121.71      4.38 o 
   4  -7   6       62.17       64.48      3.13 o 
  -4  -6   6       92.72       96.97      3.36 o 
  -3  -6   6       67.75       64.28      4.18 o 
  -2  -6   6       66.90       68.14      4.18 o 
  -1  -6   6       10.79        7.93      1.84 o 
   1  -6   6       46.73       48.09      4.69 o 
   2  -6   6       43.42       49.25      3.10 o 
   3  -6   6       22.26       25.20      3.66 o 
   4  -6   6        1.87        1.05      0.99 o 
  -4  -5   6       27.51       25.62      1.76 o 
  -3  -5   6      275.87      293.15      7.35 o 
  -2  -5   6       98.12      105.89      5.27 o 
  -1  -5   6      184.17      208.55      7.99 o 
   1  -5   6       55.10       67.30      4.60 o 
   2  -5   6       22.17       23.81      2.18 o 
   3  -5   6      226.75      217.97      6.21 o 
   4  -5   6        7.05        6.65      1.34 o 
  -4  -4   6       17.57       18.01      1.55 o 
  -3  -4   6      332.27      320.71      6.40 o 
  -2  -4   6      347.58      336.84     11.35 o 
  -1  -4   6       44.75       38.29      3.21 o 
   1  -4   6       38.18       43.82      4.46 o 
   2  -4   6       46.96       41.42      2.67 o 
   3  -4   6       34.24       36.42      2.53 o 
   4  -4   6        8.78       10.06      1.69 o 
  -4  -3   6       15.51       15.44      2.43 o 
  -3  -3   6       43.45       40.63      2.40 o 
  -2  -3   6       49.34       45.59      2.84 o 
  -1  -3   6        1.58        1.95      1.36 o 
   1  -3   6       98.62      102.82      5.73 o 
   2  -3   6      317.95      282.95     10.92 o 
   3  -3   6      138.38      135.15      4.64 o 
   4  -3   6       82.48       77.36      3.34 o 
  -4  -2   6       95.98      100.83      5.15 o 
  -3  -2   6       22.91       25.39      2.08 o 
  -2  -2   6        7.09        6.66      1.04 o 
  -1  -2   6       50.21       51.64      3.61 o 
   1  -2   6       34.73       39.95      4.04 o 
   2  -2   6       20.07       17.43      1.85 o 
   3  -2   6       37.88       38.10      2.56 o 
   4  -2   6       55.75       52.91      2.73 o 
  -4  -1   6       27.19       29.09      3.24 o 
  -3  -1   6       48.94       51.33      3.21 o 
  -2  -1   6      672.01      651.13     20.92 o 
  -1  -1   6      109.22      109.63      5.21 o 
   1  -1   6      482.12      432.01     14.13 o 
   2  -1   6       75.87       79.33      3.03 o 
   3  -1   6       40.26       36.28      2.58 o 
   4  -1   6       99.12      108.23      3.42 o 
  -4   0   6       13.38       15.69      2.60 o 
  -3   0   6       29.01       28.96      2.20 o 
  -2   0   6       23.35       28.89      2.34 o 
  -1   0   6     1055.35     1044.34     16.98 o 
   1   0   6      121.70      100.59      5.60 o 
   2   0   6      113.00       88.32      2.97 o 
   3   0   6       59.03       58.93      2.51 o 
   4   0   6       31.78       36.14      2.26 o 
  -4   1   6       27.66       29.10      3.35 o 
  -3   1   6       47.17       50.13      2.57 o 
  -2   1   6      686.64      673.56     14.06 o 
  -1   1   6      110.02      104.86      3.10 o 
   0   1   6       25.97       32.17      3.97 o 
   1   1   6      470.04      420.12     14.09 o 
   2   1   6       72.92       67.59      2.61 o 
   3   1   6       40.98       36.81      2.15 o 
   4   1   6       97.56      103.29      3.37 o 
  -4   2   6       95.28       89.19      5.24 o 
  -3   2   6       25.73       28.11      2.16 o 
  -2   2   6        5.77        2.89      1.14 o 
  -1   2   6       53.72       51.40      2.74 o 
   0   2   6       31.16       30.87      3.91 o 
   1   2   6       34.05       35.13      3.84 o 
   2   2   6       20.13       19.64      1.63 o 
   3   2   6       37.83       38.64      2.23 o 
   4   2   6       56.86       56.96      2.46 o 
  -4   3   6       15.81       17.37      2.86 o 
  -3   3   6       42.24       38.41      2.42 o 
  -2   3   6       50.33       48.46      2.69 o 
  -1   3   6        1.87        0.66      1.11 o 
   0   3   6      334.74      341.86     12.65 o 
   1   3   6      103.00      113.46      5.94 o 
   2   3   6      314.46      282.51      6.15 o 
   3   3   6      144.25      149.59      4.09 o 
   4   3   6       83.27       83.34      2.97 o 
  -4   4   6       18.86       21.03      3.10 o 
  -3   4   6      339.92      318.47      7.73 o 
  -2   4   6      343.21      334.98      8.29 o 
  -1   4   6       41.01       38.46      2.49 o 
   0   4   6      190.73      189.65      8.65 o 
   1   4   6       38.87       39.77      4.11 o 
   2   4   6       47.29       40.47      3.03 o 
   3   4   6       34.67       39.04      2.26 o 
   4   4   6        8.98        8.70      1.28 o 
  -4   5   6       26.37       18.61      3.08 o 
  -3   5   6      279.30      277.99      7.12 o 
  -2   5   6       97.82      100.94      4.02 o 
  -1   5   6      188.72      203.41      5.95 o 
   0   5   6       79.06       84.95      5.54 o 
   1   5   6       53.56       65.02      4.54 o 
   2   5   6       24.07       27.00      2.48 o 
   3   5   6      221.00      214.48      5.29 o 
   4   5   6        8.23        7.37      1.19 o 
  -4   6   6       95.98       91.97      5.63 o 
  -3   6   6       64.17       60.96      2.88 o 
  -2   6   6       70.03       73.34      7.10 o 
  -1   6   6       11.65       10.30      1.61 o 
   0   6   6       64.71       64.44      4.94 o 
   1   6   6       45.50       41.70      3.73 o 
   2   6   6       42.91       38.91      2.78 o 
   3   6   6       22.16       18.80      2.43 o 
   4   6   6        1.76        1.99      0.94 o 
  -4   7   6        7.82        3.70      2.24 o 
  -3   7   6       16.05       16.27      1.79 o 
  -2   7   6      117.81      115.62      7.78 o 
  -1   7   6      109.16      114.12      6.45 o 
   0   7   6      123.65      126.97      7.04 o 
   1   7   6       58.77       58.36      4.38 o 
   2   7   6      174.57      175.90      5.79 o 
   3   7   6      113.97      109.63      3.60 o 
   4   7   6       58.46       60.69      3.35 o 
  -4   8   6      142.37      127.41      7.03 o 
  -3   8   6       66.53       69.49      3.18 o 
  -2   8   6       61.17       62.54      3.10 o 
  -1   8   6       51.90       55.46      4.61 o 
   0   8   6       14.26        9.28      2.40 o 
   1   8   6       37.08       41.98      4.31 o 
   2   8   6       74.54       72.22      7.38 o 
   3   8   6       32.47       34.86      2.87 o 
   4   8   6        3.01        1.33      0.99 o 
  -4   9   6       64.45       55.29      4.81 o 
  -3   9   6       41.78       41.49      5.18 o 
  -2   9   6       49.82       60.63      3.09 o 
  -1   9   6      104.60      112.07      6.50 o 
   0   9   6       55.56       51.02      5.06 o 
   1   9   6      214.26      219.41      9.24 o 
   2   9   6      107.92      109.24      4.58 o 
   3   9   6       50.67       49.83      2.75 o 
   4   9   6       83.76       83.31      3.07 o 
  -4  10   6       37.98       29.15      4.09 o 
  -3  10   6       66.96       70.30      3.17 o 
  -2  10   6       26.34       25.87      2.81 o 
  -1  10   6       30.08       21.59      3.33 o 
   0  10   6        1.09        0.02      1.43 o 
   1  10   6       67.17       53.86      4.33 o 
   2  10   6       41.94       45.86      3.40 o 
   3  10   6       15.47       13.82      1.98 o 
  -3  11   6       24.51       22.52      2.14 o 
  -2  11   6       51.93       51.11      2.96 o 
  -1  11   6       76.40       76.24      5.42 o 
   0  11   6       59.94       58.54      5.04 o 
   1  11   6       46.95       48.92      4.76 o 
   2  11   6      314.48      324.89      9.02 o 
   3  11   6        7.50        6.32      1.58 o 
  -3  12   6       80.41       77.75      3.44 o 
  -2  12   6       22.19       17.36      2.83 o 
  -1  12   6      105.60      106.21      6.55 o 
   0  12   6       31.14       29.61      4.06 o 
   1  12   6        8.13        4.78      2.08 o 
   2  12   6       74.12       66.83      3.73 o 
   3  12   6       11.28        5.71      1.64 o 
  -3  13   6       13.71       12.85      1.78 o 
  -2  13   6       21.72       23.20      3.30 o 
  -1  13   6       97.42      107.01      6.63 o 
   0  13   6       31.23       25.82      3.77 o 
   1  13   6       93.11      101.18      6.19 o 
   2  13   6       33.75       32.17      2.96 o 
   3  13   6      183.47      185.57      6.46 o 
  -3  14   6       32.29       31.97      3.11 o 
  -2  14   6        6.03        4.92      2.00 o 
  -1  14   6       21.29       19.84      3.35 o 
   0  14   6       47.31       37.38      4.73 o 
   1  14   6       40.85       39.23      4.48 o 
   2  14   6       56.59       57.53      3.71 o 
   3  14   6       16.81       18.13      2.89 o 
  -2  15   6       51.97       54.10      4.54 o 
  -1  15   6       29.68       28.85      4.14 o 
   0  15   6      133.23      137.65      8.24 o 
   1  15   6       77.09       84.79      5.89 o 
   2  15   6       51.97       51.19      3.52 o 
  -2  16   6      145.10      142.25      7.58 o 
  -1  16   6      138.50      125.44      7.48 o 
   0  16   6      142.64      152.18      8.85 o 
   1  16   6       25.07       24.25      3.70 o 
   2  16   6       41.85       39.87      3.41 o 
  -2  17   6        4.10        3.89      2.04 o 
  -1  17   6      114.24      108.44      7.04 o 
   0  17   6      125.11      118.92      7.81 o 
   1  17   6       45.35       43.02      4.87 o 
   2  17   6      183.91      180.03     11.35 o 
  -1  18   6       18.33       12.63      3.14 o 
   0  18   6       11.52       12.76      3.31 o 
   1  18   6        9.73       19.59      3.70 o 
  -2 -13   7        5.67        2.41      2.03 o 
   2 -13   7        5.79        5.10      2.37 o 
  -2 -12   7       69.98       71.40      5.12 o 
   2 -12   7       25.91       30.76      4.29 o 
  -2 -11   7       36.24       41.53      4.24 o 
   2 -11   7       33.61       39.28      4.96 o 
  -3 -10   7       12.60       14.27      2.86 o 
  -2 -10   7       68.75       56.60      4.52 o 
   2 -10   7       35.72       36.79      4.54 o 
  -3  -9   7        5.12        3.85      2.00 o 
  -2  -9   7       50.29       52.37      4.32 o 
   2  -9   7       29.21       34.24      4.32 o 
   3  -9   7       13.09       13.86      2.05 o 
  -3  -8   7      107.85       96.91      5.75 o 
  -2  -8   7      117.10      130.98      6.50 o 
   2  -8   7      205.25      227.73     10.12 o 
   3  -8   7       95.30       99.50      4.31 o 
  -3  -7   7      154.87      152.02      7.21 o 
  -2  -7   7        3.93        3.83      1.86 o 
   2  -7   7       28.14       37.45      4.60 o 
   3  -7   7       45.98       47.56      3.45 o 
  -3  -6   7       70.84       71.77      3.46 o 
  -2  -6   7       38.15       43.84      3.81 o 
   2  -6   7       50.86       54.95      5.39 o 
   3  -6   7      192.21      188.30     10.30 o 
  -3  -5   7       82.83       83.52      3.73 o 
  -2  -5   7       18.69       20.78      2.89 o 
   1  -5   7      102.19       92.27      6.01 o 
   2  -5   7       73.64       81.27      5.46 o 
   3  -5   7      104.31      109.05      4.46 o 
  -3  -4   7        0.68       -0.22      1.03 o 
  -2  -4   7      114.75      117.43      4.58 o 
   1  -4   7       62.26       64.09      5.01 o 
   2  -4   7       70.34       66.03      5.03 o 
   3  -4   7       12.26       16.01      2.07 o 
  -3  -3   7       41.52       35.54      2.21 o 
  -2  -3   7       91.22       96.71      4.10 o 
  -1  -3   7       15.06       14.74      2.53 o 
   1  -3   7       49.05       53.83      5.29 o 
   2  -3   7       49.39       57.42      5.55 o 
   3  -3   7        1.59        2.55      1.23 o 
  -3  -2   7      164.63      160.29      4.24 o 
  -2  -2   7      110.92      113.09      4.40 o 
  -1  -2   7      132.64      149.56      8.05 o 
   1  -2   7      108.58      112.49      6.44 o 
   2  -2   7       52.36       58.33      5.52 o 
   3  -2   7       33.93       36.66      2.92 o 
  -4  -1   7       15.51       17.10      2.90 o 
  -3  -1   7       24.06       23.27      2.23 o 
  -2  -1   7        5.79        3.67      1.02 o 
  -1  -1   7       24.90       25.66      3.82 o 
   0  -1   7       85.44      101.29      6.80 o 
   1  -1   7       26.98       32.15      4.09 o 
   2  -1   7       32.40       41.33      4.61 o 
   3  -1   7      134.30      134.00      4.91 o 
  -4   0   7       54.66       49.01      4.22 o 
  -3   0   7       30.82       40.27      3.04 o 
  -2   0   7       16.19       13.23      1.52 o 
  -1   0   7       41.95       40.54      4.66 o 
   0   0   7      103.56      100.47      6.67 o 
   1   0   7       75.10       75.86      5.21 o 
   2   0   7       13.69       10.06      2.53 o 
   3   0   7       63.19       66.08      3.68 o 
  -4   1   7       15.96       15.47      2.94 o 
  -3   1   7       23.09       26.40      2.35 o 
  -2   1   7        5.75        4.17      1.03 o 
  -1   1   7       24.88       31.24      4.20 o 
   0   1   7       83.99       84.79      6.18 o 
   1   1   7       28.01       38.38      4.39 o 
   2   1   7       32.93       42.02      4.56 o 
   3   1   7      137.82      142.79      4.40 o 
  -3   2   7      163.64      158.36      5.16 o 
  -2   2   7      109.16      109.60      4.29 o 
  -1   2   7      131.20      138.77      7.69 o 
   0   2   7        9.43        9.94      2.77 o 
   1   2   7      109.84      113.19      6.43 o 
   2   2   7       53.09       54.71      4.39 o 
   3   2   7       36.29       38.07      2.52 o 
  -3   3   7       42.63       39.73      2.71 o 
  -2   3   7       92.05       94.01      4.01 o 
  -1   3   7       15.06       14.44      2.99 o 
   0   3   7        3.87        3.58      2.07 o 
   1   3   7       51.17       50.52      4.40 o 
   2   3   7       48.04       50.94      4.29 o 
   3   3   7        1.21        0.59      1.22 o 
  -3   4   7        0.71       -0.75      1.46 o 
  -2   4   7      120.26      117.07      7.93 o 
  -1   4   7       52.54       46.03      4.86 o 
   0   4   7      535.11      525.89     18.10 o 
   1   4   7       62.61       65.13      5.07 o 
   2   4   7       69.18       73.48      5.05 o 
   3   4   7       14.04       17.44      5.37 o 
  -3   5   7       82.56       78.79      3.56 o 
  -2   5   7       18.61       14.01      1.94 o 
  -1   5   7        3.25        4.81      2.09 o 
   0   5   7       16.52       17.27      3.35 o 
   1   5   7       99.27       95.82      6.05 o 
   2   5   7       71.41       63.59      4.91 o 
   3   5   7      105.72      115.57      5.20 o 
  -3   6   7       68.37       66.18      3.32 o 
  -2   6   7       37.83       36.61      2.87 o 
  -1   6   7      161.03      166.71      8.47 o 
   0   6   7       55.25       61.84      5.52 o 
   1   6   7       71.04       65.69      5.14 o 
   2   6   7       50.89       55.96      5.24 o 
   3   6   7      194.70      181.60      6.31 o 
  -3   7   7      154.98      149.08      5.10 o 
  -2   7   7        3.97        2.59      1.54 o 
  -1   7   7       33.92       31.04      4.07 o 
   0   7   7       76.43       85.10      6.35 o 
   1   7   7      101.91       97.23      6.20 o 
   2   7   7       30.39       33.55      4.14 o 
   3   7   7       43.11       44.79      4.39 o 
  -3   8   7      110.40       98.19      4.05 o 
  -2   8   7      115.55      112.91      6.56 o 
  -1   8   7      224.69      216.27      9.98 o 
   0   8   7        5.67        3.25      2.14 o 
   1   8   7       99.86       94.54      6.07 o 
   2   8   7      209.00      222.69      9.68 o 
   3   8   7       91.52       90.29      4.34 o 
  -3   9   7        5.00        3.34      1.45 o 
  -2   9   7       49.85       54.55      4.62 o 
  -1   9   7       49.29       43.67      4.91 o 
   0   9   7       50.34       44.77      5.17 o 
   1   9   7       45.90       54.36      4.78 o 
   2   9   7       28.54       25.49      3.68 o 
   3   9   7       13.06       14.15      2.18 o 
  -3  10   7       14.22       11.78      2.84 o 
  -2  10   7       67.03       51.92      4.62 o 
  -1  10   7       40.53       31.65      4.26 o 
   0  10   7      168.91      174.78      9.34 o 
   1  10   7       31.13       28.91      4.04 o 
   2  10   7       33.56       30.53      4.05 o 
  -2  11   7       35.57       30.40      4.07 o 
  -1  11   7       24.70       20.93      3.61 o 
   0  11   7       16.81       13.87      3.18 o 
   1  11   7       88.34       86.97      6.03 o 
   2  11   7       34.48       35.38      4.42 o 
  -2  12   7       70.09       71.15      5.35 o 
  -1  12   7       81.89       98.66      6.76 o 
   0  12   7      114.12      121.61      7.87 o 
   1  12   7      135.73      125.24      7.29 o 
   2  12   7       23.18       30.13      4.18 o 
  -2  13   7        5.87        2.31      1.90 o 
  -1  13   7       36.80       35.48      4.64 o 
   0  13   7       16.02       15.33      3.51 o 
   1  13   7      138.18      129.19      7.57 o 
   2  13   7        6.17        5.31      2.30 o 
  -1  14   7       10.49        9.06      2.94 o 
   0  14   7       49.61       37.15      5.03 o 
   1  14   7       20.19       21.21      3.71 o 
  -1  15   7       30.41       35.76      4.87 o 
   0  15   7       16.50       23.05      4.22 o 
  -2  -6   8        0.20       -0.21      1.95 o 
   2  -6   8       34.36       45.87      5.46 o 
  -2  -5   8       51.17       61.77      6.36 o 
   2  -5   8       47.70       60.02      6.10 o 
  -2  -4   8      100.40       90.55      6.54 o 
  -1  -4   8      102.35      133.79      8.31 o 
   2  -4   8       33.98       35.55      4.97 o 
  -2  -3   8      127.27      125.98      7.65 o 
  -1  -3   8       18.05       18.76      3.76 o 
   2  -3   8       23.68       29.74      4.52 o 
  -2  -2   8        6.52        3.60      2.19 o 
  -1  -2   8       42.58       46.95      5.68 o 
   2  -2   8      419.81      447.93     16.13 o 
  -2  -1   8       35.45       36.76      4.74 o 
  -1  -1   8      115.79      118.45      7.76 o 
   2  -1   8      125.53      129.41      7.44 o 
  -2   0   8        1.32        4.50      2.05 o 
  -1   0   8      141.95      139.98      8.31 o 
   0   0   8      146.55      159.22      9.20 o 
   2   0   8       80.68       82.78      5.94 o 
  -2   1   8       38.87       49.99      5.30 o 
  -1   1   8      112.01      129.10      7.88 o 
   0   1   8      124.46      154.91      9.14 o 
   1   1   8      110.02       98.30      6.49 o 
   2   1   8      127.60      126.01      7.34 o 
  -2   2   8        6.84       10.24      2.79 o 
  -1   2   8       45.37       41.67      5.16 o 
   0   2   8        5.21        5.88      2.60 o 
   1   2   8      120.00      122.80      7.28 o 
   2   2   8      413.30      436.46     15.90 o 
  -2   3   8      125.88      137.39      7.66 o 
  -1   3   8       16.81       14.01      3.20 o 
   0   3   8       11.17       12.01      3.27 o 
   1   3   8       47.48       57.36      5.90 o 
   2   3   8       23.81       27.40      4.01 o 
  -2   4   8      101.39       99.98      6.44 o 
  -1   4   8      103.21      120.35      7.71 o 
   0   4   8       36.22       38.11      5.12 o 
   1   4   8       57.45       59.74      5.22 o 
   2   4   8       35.92       41.88      4.98 o 
  -2   5   8       51.47       45.49      5.00 o 
  -1   5   8       45.60       54.87      5.85 o 
   0   5   8       24.70       26.00      4.38 o 
   1   5   8       91.12      102.98      6.74 o 
   2   5   8       46.74       51.65      5.45 o 
  -2   6   8        0.08       -2.27      1.47 o 
  -1   6   8       42.90       35.17      4.67 o 
   0   6   8       48.98       50.53      5.94 o 
   1   6   8       36.42       45.78      5.25 o 
   2   6   8       33.00       35.88      4.64 o 
  -2   7   8       46.57       34.61      4.27 o 
  -1   7   8        7.54        2.50      2.19 o 
   0   7   8       11.77       10.97      3.17 o 
   1   7   8        9.14       10.08      2.96 o 
  -1   8   8       87.59      107.10      7.33 o 
   0   8   8       80.11       95.96      7.33 o 
   1   8   8       65.82       67.56      6.43 o 
  -1   9   8       72.84       71.25      6.06 o 
   0   9   8       31.25       34.58      5.04 o 
   1   9   8        1.20       -0.03      2.16 o 
   0  10   8       17.44       21.04      4.18 o 
                                                 
